# Supplementary material for: Biological Age Prediction From Wearable Device Movement Data Identifies Nutritional and Pharmacological Interventions for Healthy Aging
Source: Front Aging. 2021 Jul 15;2:708680. doi: 10.3389/fragi.2021.708680 (PMC9261299; doi:10.3389/fragi.2021.708680)
Supplement: Supplementary file 1 [file DataSheet1.zip]

Archive with 3 entries (3 files):
- Supplementary Materials.pdf
- Supplementary Table 1.xlsx
- Supplementary Table 2.xlsx
