# Supplementary material for: Biological Age Prediction From Wearable Device Movement Data Identifies Nutritional and Pharmacological Interventions for Healthy Aging
Source: Front Aging. 2021 Jul 15;2:708680. doi: 10.3389/fragi.2021.708680 (PMC9261299; doi:10.3389/fragi.2021.708680)
Supplement: Supplementary file 1 [file DataSheet1.zip › Supplementary Table 1.xlsx]

## Sheet: TableS1
Participant_ID	Chronological_age	Predicted_age	Predicted_age_normalized	deltaAge
31131	44	54.3862	47.7808	3.78085
31139	18	39.4338	16.3938	-1.60623
31143	19	31.7619	13.2043	-5.79566
31149	85	66.4957	74.9298	-10.0702
31150	79	65.6226	74.2192	-4.78077
31151	59	56.0855	58.6813	-0.318669
31152	27	46.008	26.1451	-0.854852
31153	44	50.8113	44.6401	0.640074
31155	38	39.4664	29.6009	-8.39915
31158	71	58.708	66.5964	-4.40355
31162	71	70.2876	79.7319	8.73192
31167	37	49.4581	37.0948	0.0948351
31172	20	51.4133	21.374	1.37399
31179	71	67.1665	76.1914	5.19141
31183	33	41.6606	27.0522	-5.94784
31186	46	45.6495	43.8395	-2.16047
31187	22	34.8458	16.2331	-5.7669
31194	47	61.5836	59.1419	12.1419
31195	73	48.0261	54.4792	-18.5208
31199	25	37.3222	17.3868	-7.61325
31213	53	73.1702	76.8538	23.8538
31223	61	52.518	55.3989	-5.60105
31227	64	56.7312	59.8432	-4.15677
31228	34	39.152	25.4232	-8.57683
31231	30	62.8599	35.7216	5.72164
31239	18	48.3298	20.0921	2.09208
31244	23	31.8414	14.8335	-8.16648
31255	34	40.8489	26.5251	-7.47491
31265	19	31.8122	13.2253	-5.77474
31266	62	79.4799	83.8399	21.8399
31268	40	46.7515	35.0648	-4.93516
31273	62	62.057	65.4612	3.46122
31278	65	62.2212	65.6344	0.634424
31279	76	47.5589	53.7892	-22.2108
31284	80	70.4293	79.6557	-0.344345
31285	57	45.9128	48.0378	-8.96223
31288	19	39.5757	16.4527	-2.54725
31290	41	44.8374	39.3918	-1.60825
31297	85	70.7293	79.7004	-5.29963
31298	33	52.8391	34.3109	1.31088
31300	18	45.4956	18.9138	0.91385
31309	60	53.9308	56.4269	-3.57306
31311	71	57.3289	65.032	-5.96796
31314	28	43.8016	24.8913	-3.10869
31321	25	54.9502	25.5989	0.598873
31325	27	45.0005	25.5726	-1.42739
31330	19	39.3633	16.3644	-2.63555
31332	68	48.7595	53.6606	-14.3394
31333	29	42.0901	23.9187	-5.08129
31336	23	42.4645	19.7823	-3.21766
31337	54	44.2799	46.509	-7.491
31339	85	67.1072	75.6188	-9.38118
31343	61	68.4337	72.1876	11.1876
31344	55	44.1161	46.337	-8.66298
31345	67	61.0346	67.1695	0.169483
31348	62	51.4587	54.2815	-7.71846
31350	27	43.5804	24.7656	-2.23441
31358	62	56.7416	59.8542	-2.1458
31367	85	72.6681	81.885	-3.11495
31372	48	48.9599	47.0187	-0.981261
31378	19	51.2721	21.3153	2.31531
31379	79	74.446	84.1985	5.19855
31380	69	37.1565	40.8913	-28.1087
31381	34	40.5134	26.3072	-7.69279
31396	55	42.4045	44.5392	-10.4608
31400	78	71.6742	81.0636	3.0636
31407	64	46.9319	49.5064	-14.4936
31413	34	42.5417	27.6243	-6.37574
31420	29	39.3461	22.3594	-6.64064
31425	63	44.2367	46.6633	-16.3367
31434	57	56.0725	58.6677	1.66769
31435	38	38.4578	28.8443	-9.15568
31439	31	43.1155	27.9969	-3.00312
31447	85	73.9997	83.3855	-1.6145
31454	75	42.0805	47.7347	-27.2653
31457	61	50.4344	53.201	-7.79898
31460	37	47.522	35.6428	-1.35724
31464	64	52.0498	54.905	-9.09497
31466	19	44.1898	18.371	-0.629037
31469	74	63.3056	71.8118	-2.18823
31471	49	41.3293	39.6906	-9.30935
31472	76	77.58	87.7431	11.7431
31483	50	46.3579	44.5199	-5.48013
31486	50	50.6292	48.6218	-1.37818
31491	46	43.0935	41.3849	-4.61507
31498	63	53.9535	56.9132	-6.08681
31503	47	47.3095	45.4337	-1.56626
31504	46	45.9801	44.1571	-1.84292
31506	73	62.283	70.6517	-2.34827
31510	32	44.8326	29.1119	-2.88811
31518	40	56.6178	42.4648	2.4648
31519	57	58.8641	61.5885	4.58853
31522	28	52.1919	29.6593	1.65928
31524	52	42.7043	44.8541	-7.14589
31528	20	35.6424	14.8176	-5.18241
31530	28	47.1391	26.7879	-1.21206
31531	80	66.1424	74.8072	-5.1928
31532	19	37.6646	15.6582	-3.34175
31533	20	35.7371	14.8569	-5.14305
31544	19	38.3702	15.9516	-3.0484
31545	33	57.7633	37.5083	4.50834
31546	80	77.368	87.5033	7.50334
31548	69	76.8253	84.5474	15.5474
31551	53	61.1556	64.2343	11.2343
31553	48	48.266	46.3523	-1.64771
31556	18	41.1938	17.1254	-0.874561
31559	66	70.2585	77.3206	11.3206
31563	61	57.0846	60.216	-0.783983
31565	19	39.8695	16.5749	-2.42511
31567	55	42.7059	44.8558	-10.1442
31569	62	61.5081	64.8822	2.88217
31570	52	43.0515	45.2188	-6.78117
31577	52	46.2452	48.5733	-3.4267
31579	19	39.2357	16.3114	-2.68859
31582	37	42.9213	32.1921	-4.80791
31588	19	33.5001	13.9269	-5.07305
31591	51	42.2494	44.3763	-6.62369
31593	58	51.2359	53.6073	-4.39273
31599	42	43.5267	38.2403	-3.75973
31601	82	74.6375	84.1042	2.10424
31603	79	64.8398	73.3339	-5.66612
31606	78	65.677	74.2808	-3.71917
31608	40	41.0272	30.7714	-9.22856
31609	44	53.5914	47.0826	3.08255
31610	85	69.4115	78.2154	-6.78461
31619	31	41.6346	27.0353	-3.96472
31620	53	44.8126	47.0685	-5.93149
31622	71	70.3114	79.7589	8.75892
31630	33	47.1866	30.6404	-2.35959
31633	85	77.0424	86.8142	1.8142
31634	67	67.4987	74.2834	7.2834
31636	72	61.518	69.7839	-2.21606
31638	22	33.2498	15.4896	-6.51037
31639	22	56.2608	26.2094	4.20942
31649	47	49.1745	47.2248	0.22483
31666	39	47.4678	35.6021	-3.39794
31669	25	44.0005	20.4979	-4.50212
31679	36	46.196	34.6482	-1.3518
31699	31	48.3049	31.3666	0.366614
31702	22	36.6868	17.0908	-4.90924
31703	44	45.4417	39.9227	-4.07734
31706	45	40.741	35.7929	-9.20713
31707	75	66.0358	74.9088	-0.0912166
31709	39	33.5843	25.1891	-13.8109
31717	45	42.3441	37.2013	-7.7987
31724	37	58.5936	43.9467	6.9467
31725	48	60.4851	58.087	10.087
31729	80	62.6876	70.8998	-9.10018
31732	53	51.9193	54.533	1.53298
31734	64	58.8289	62.056	-1.944
31737	19	38.935	16.1864	-2.81358
31741	75	63.99	72.5881	-2.4119
31742	25	38.5263	17.9477	-7.05228
31744	65	69.2203	73.0175	8.01746
31748	50	54.8824	52.7064	2.70636
31764	51	44.6713	46.9202	-4.07983
31765	70	46.5856	51.2682	-18.7318
31778	41	41.5304	36.4864	-4.51363
31779	55	46.478	48.8178	-6.18221
31785	83	73.1433	82.4205	-0.579518
31786	27	37.278	21.1841	-5.8159
31787	58	35.871	37.5312	-20.4688
31789	53	47.1789	49.554	-3.44599
31793	27	36.2077	20.5759	-6.42411
31796	60	58.1191	60.8091	0.809053
31800	60	58.1991	60.8928	0.892756
31802	60	50.5937	52.9354	-7.06461
31814	58	44.42	46.4759	-11.5241
31820	58	48.8446	51.1053	-6.8947
31821	25	44.6295	20.7909	-4.20909
31822	28	49.8215	28.3123	0.312279
31830	62	67.7948	71.5137	9.5137
31831	46	54.9214	52.7439	6.74387
31833	41	39.3027	34.5292	-6.47077
31850	18	32.5774	13.5434	-4.45662
31857	74	51.1389	58.0103	-15.9897
31859	46	46.101	44.2731	-1.72687
31874	29	41.7567	23.7292	-5.27077
31877	62	69.1007	72.8912	10.8912
31878	55	42.7868	44.9407	-10.0593
31893	81	50.1186	56.4755	-24.5245
31894	61	59.7574	63.0354	2.0354
31897	79	76.7698	86.8267	7.82673
31898	73	54.6175	61.9562	-11.0438
31903	73	65.4725	74.2699	1.26987
31913	48	40.8695	39.249	-8.75095
31922	31	48.2998	31.3633	0.363302
31923	65	58.9912	62.2272	-2.77283
31924	20	41.6299	17.3068	-2.69325
31936	22	39.7612	18.523	-3.477
31937	57	62.3347	65.2198	8.21977
31939	41	46.2503	40.633	-0.366978
31944	66	68.3292	75.1974	9.19738
31946	65	73.9793	78.0375	13.0375
31947	61	64.8651	68.4233	7.42332
31948	37	37.886	28.4155	-8.58452
31953	33	41.3225	26.8326	-6.1674
31958	49	55.0824	52.8985	3.89849
31959	52	45.53	47.8221	-4.17794
31960	56	49.5671	51.8613	-4.13873
31962	54	59.5233	62.5198	8.51985
31964	77	72.3398	81.8164	4.8164
31966	60	61.0119	63.8357	3.83574
31967	63	62.0188	65.4209	2.42089
31975	51	68.8108	72.2749	21.2749
31976	44	44.6855	39.2583	-4.74167
31978	46	41.0152	39.389	-6.611
31979	51	38.6992	40.6474	-10.3526
31991	33	49.723	32.2874	-0.712571
31992	81	69.8653	78.7267	-2.27329
31993	61	51.9508	54.8006	-6.19937
31998	39	64.2802	48.2118	9.21185
32003	77	50.2442	56.8263	-20.1737
32011	74	53.9885	61.2428	-12.7572
32012	30	41.9616	23.8457	-6.15432
32013	58	56.6209	59.2415	1.24155
32015	60	61.5817	64.4319	4.43188
32022	70	69.5069	76.4934	6.49338
32027	24	43.3527	20.1961	-3.80389
32037	34	40.5863	26.3545	-7.64547
32039	77	75.7132	85.6317	8.63172
32040	25	37.4149	17.43	-7.57005
32045	85	71.5974	80.6785	-4.32149
32046	33	57.1591	37.116	4.11601
32048	29	55.5313	31.557	2.55701
32061	79	67.5285	76.3748	-2.62519
32062	73	76.6442	86.9426	13.9426
32066	65	46.4743	49.0236	-15.9764
32068	81	64.3431	72.5041	-8.4959
32071	48	51.2418	49.2101	1.21013
32075	85	64.4199	72.5907	-12.4093
32084	79	62.1204	70.2583	-8.74169
32086	40	47.4988	35.6254	-4.37464
32093	53	37.8702	39.7767	-13.2233
32094	45	49.7781	43.7324	-1.26761
32099	65	54.999	58.016	-6.98396
32107	50	43.0166	41.3111	-8.68895
32109	32	43.3859	28.1724	-3.82756
32110	62	54.5193	57.51	-4.49
32112	41	50.5902	44.4458	3.44583
32113	62	49.1192	51.8137	-10.1863
32115	26	43.552	24.7495	-1.25053
32118	62	52.0317	54.8859	-7.1141
32129	70	55.7122	61.3121	-8.68786
32130	20	41.7901	17.3734	-2.62663
32133	30	42.7804	24.311	-5.68903
32134	19	44.0271	18.3033	-0.696676
32136	42	51.3327	45.0981	3.09815
32138	47	51.7785	49.7256	2.72558
32153	43	46.2647	40.6457	-2.3543
32162	26	56.5172	32.1172	6.11723
32165	40	47.0556	35.2929	-4.70705
32168	57	49.8962	52.2056	-4.7944
32180	31	46.4475	30.1605	-0.839503
32181	85	77.9697	87.8591	2.85908
32200	60	45.2636	47.3585	-12.6415
32202	81	72.4513	81.6407	0.640749
32204	40	36.9035	27.6786	-12.3214
32205	35	43.6389	28.3367	-6.66326
32214	45	45.4268	39.9096	-5.09043
32230	59	51.8134	54.2115	-4.7885
32239	60	60.6004	63.4052	3.40523
32245	61	52.8519	55.7512	-5.24884
32254	65	48.9141	51.5974	-13.4026
32255	19	45.4021	18.875	-0.125049
32266	32	38.9717	25.3061	-6.69391
32267	54	70.4561	74.003	20.003
32270	57	64.633	67.6244	10.6244
32272	83	75.2289	84.7707	1.77069
32279	73	51.6207	58.5568	-14.4432
32283	62	73.6149	77.6531	15.6531
32286	21	41.5798	19.3702	-1.62979
32287	35	47.6273	30.9266	-4.0734
32290	43	56.3299	49.4884	6.48842
32295	50	37.1929	35.7183	-14.2817
32296	43	45.9652	40.3825	-2.61745
32298	62	47.4111	50.0119	-11.9881
32309	24	48.4361	22.5642	-1.43577
32312	83	72.487	81.681	-1.31899
32316	85	69.3374	78.1319	-6.86807
32321	66	53.3756	58.7406	-7.25936
32324	34	52.7567	34.2574	0.25735
32328	81	78.562	88.5265	7.52654
32333	45	41.6831	36.6206	-8.37945
32338	35	43.8231	28.4564	-6.54365
32342	58	53.2275	55.6911	-2.30891
32345	24	34.2647	15.9624	-8.0376
32350	76	48.9546	55.3678	-20.6322
32355	63	50.8194	53.6072	-9.39283
32359	41	60.1577	52.8514	11.8514
32360	55	42.0005	44.1149	-10.8851
32370	31	42.3845	27.5222	-3.47777
32378	20	44.9087	18.6698	-1.33016
32381	32	55.49	36.0322	4.03219
32383	83	67.1767	75.6972	-7.30282
32388	55	45.6569	47.9553	-7.04468
32389	28	42.8669	24.3601	-3.63988
32391	42	35.2211	30.9434	-11.0566
32393	20	45.9108	19.0864	-0.913568
32396	20	41.7657	17.3632	-2.63678
32403	78	70.6237	79.8755	1.87552
32406	50	39.6823	38.1089	-11.8911
32408	39	35.1296	26.3481	-12.6519
32409	24	41.0274	19.1129	-4.88714
32414	78	69.3508	78.4359	0.43587
32419	29	56.4126	32.0578	3.05779
32428	63	54.1908	57.1635	-5.83652
32436	51	58.0026	60.9226	9.92256
32439	85	73.9845	83.3685	-1.63155
32440	72	65.6869	74.5131	2.51308
32441	38	53.9439	40.4593	2.4593
32443	69	52.4865	57.7622	-11.2378
32459	62	66.5657	70.2172	8.21721
32467	48	55.9267	53.7093	5.70928
32481	64	55.1841	58.2113	-5.7887
32483	40	49.5823	37.188	-2.81201
32488	50	46.3133	44.4771	-5.52293
32489	62	59.3088	62.5622	0.562192
32498	19	35.3629	14.7014	-4.29863
32502	23	44.9992	20.9631	-2.03687
32504	58	61.9261	64.7923	6.79225
32506	25	38.4545	17.9143	-7.08575
32513	22	54.4015	25.3433	3.34327
32517	61	47.7579	50.3777	-10.6223
32526	51	53.0958	55.7687	4.7687
32540	60	68.845	72.0313	12.0313
32548	64	59.2198	62.4683	-1.53169
32550	56	45.0359	47.1204	-8.87965
32565	48	49.3626	47.4054	-0.594592
32566	43	44.5076	39.102	-3.89799
32570	38	53.0226	39.7683	1.7683
32575	24	35.4014	16.492	-7.50805
32577	45	56.0328	49.2274	4.22744
32586	67	62.6163	68.9102	1.91017
32588	65	56.5732	59.6766	-5.3234
32591	52	46.5914	48.9369	-3.0631
32592	51	46.3112	48.6426	-2.35741
32596	29	39.5456	22.4728	-6.52725
32597	44	53.251	46.7835	2.78349
32599	45	39.011	34.273	-10.727
32600	34	58.1722	37.7739	3.77388
32626	33	44.3629	28.8069	-4.19311
32629	71	56.7143	64.3348	-6.66518
32630	60	48.1021	50.3284	-9.67157
32632	55	59.2545	62.2374	7.23745
32636	41	54.8406	48.1801	7.18006
32640	39	47.4176	35.5644	-3.43559
32641	50	45.8796	44.0605	-5.9395
32649	26	43.5599	24.754	-1.24604
32650	31	44.5717	28.9425	-2.05755
32654	23	46.2172	21.5305	-1.46946
32674	26	37.1769	21.1266	-4.87336
32677	53	54.7386	57.4943	4.49428
32680	33	43.2455	28.0813	-4.91869
32681	67	57.7812	63.5891	-3.41086
32687	74	56.5811	64.1837	-9.81628
32689	31	43.9044	28.5091	-2.49088
32690	56	50.4286	52.7626	-3.23742
32697	67	51.3415	56.5021	-10.4979
32703	71	54.4702	61.7892	-9.21077
32709	47	59.6785	57.3124	10.3124
32710	82	65.6917	74.0238	-7.97621
32711	60	64.1133	67.0807	7.08069
32712	27	58.6054	33.3039	6.3039
32716	66	47.7079	52.5033	-13.4967
32717	42	56.1795	49.3563	7.35635
32727	65	70.3625	74.2223	9.22229
32731	31	29.0485	18.8625	-12.1375
32732	61	45.732	48.2407	-12.7593
32733	40	44.2765	33.2085	-6.79147
32739	19	42.6157	17.7166	-1.28342
32742	55	47.5852	49.9808	-5.01924
32743	75	53.2142	60.3644	-14.6356
32745	43	57.0891	50.1554	7.15544
32746	19	47.799	19.8714	0.87144
32749	58	69.0903	72.288	14.288
32755	31	34.1086	22.1483	-8.8517
32761	85	65.4971	73.8045	-11.1955
32767	36	52.2432	39.1838	3.18378
32768	28	45.6447	25.9387	-2.06131
32771	47	44.7617	42.987	-4.01301
32775	69	54.5638	60.0483	-8.95173
32779	39	51.271	38.4546	-0.545393
32781	26	40.1106	22.7938	-3.20617
32796	18	45.3627	18.8586	0.858585
32799	31	41.5405	26.9742	-4.02582
32803	19	36.0697	14.9952	-4.00477
32815	19	43.4777	18.0749	-0.925078
32817	66	41.5623	45.7399	-20.2601
32821	60	60.5545	63.3572	3.35721
32832	75	55.4427	62.8924	-12.1076
32835	33	34.0271	22.0953	-10.9047
32836	39	52.339	39.2556	0.255635
32837	33	38.5679	25.0439	-7.95607
32841	18	51.3669	21.3547	3.3547
32842	53	38.285	40.2124	-12.7876
32845	18	56.1277	23.3339	5.33389
32857	42	44.6596	39.2355	-2.76445
32859	65	49.6195	52.3414	-12.6586
32875	81	56.7184	63.9124	-17.0876
32888	18	43.0527	17.8982	-0.101762
32889	27	54.2901	30.8517	3.85167
32890	18	33.6144	13.9745	-4.02552
32891	59	48.529	50.7751	-8.22488
32892	34	51.4231	33.3914	-0.608639
32897	54	49.2454	51.7245	-2.2755
32899	19	58.6923	24.4001	5.40009
32901	24	53.7667	25.0475	1.04753
32908	62	48.7164	51.3888	-10.6112
32910	39	48.5748	36.4324	-2.56761
32918	64	52.513	55.3936	-8.6064
32919	31	41.8569	27.1796	-3.82039
32921	23	42.7055	19.8946	-3.10538
32922	31	39.9448	25.938	-5.06201
32925	43	39.8921	35.047	-7.95295
32926	70	55.0744	60.6102	-9.38977
32929	18	44.0978	18.3327	0.332744
32931	38	57.7143	43.2872	5.28725
32932	74	59.3101	67.2794	-6.72059
32938	79	71.8425	81.2539	2.25395
32943	63	72.6643	76.6504	13.6504
32946	39	44.9369	33.7038	-5.29616
32947	48	50.515	48.5121	0.512149
32952	76	73.4959	83.124	7.12398
32954	73	69.9426	79.3406	6.34057
32956	28	39.5067	22.4506	-5.54939
32958	45	46.7812	41.0995	-3.9005
32963	32	44.7934	29.0864	-2.91359
32965	40	42.6826	32.0131	-7.98694
32972	67	67.5377	74.3263	7.32628
32979	50	39.0214	37.4743	-12.5257
32980	47	45.2118	43.4192	-3.58079
33001	82	73.7081	83.057	1.05699
33002	67	46.2231	50.8692	-16.1308
33005	58	47.0801	49.2591	-8.74087
33006	80	48.1107	54.4133	-25.5867
33014	35	43.6746	28.3599	-6.64007
33026	36	43.1282	32.3473	-3.6527
33028	27	40.8465	23.212	-3.788
33037	35	56.8867	36.9391	1.93915
33046	30	43.2092	24.5547	-5.44532
33050	62	37.8945	39.9733	-22.0267
33051	19	37.7828	15.7074	-3.2926
33055	39	45.5263	34.1459	-4.85409
33069	80	57.3617	64.8761	-15.1239
33071	69	65.0071	71.5413	2.54132
33076	54	60.171	63.2001	9.20008
33077	72	64.3728	73.0224	1.02241
33085	19	43.013	17.8817	-1.11827
33088	46	45.5986	43.7907	-2.20932
33092	32	40.0916	26.0333	-5.96668
33093	74	57.8031	65.5699	-8.43012
33095	31	40.036	25.9972	-5.00281
33096	81	82.1885	92.613	11.613
33106	19	54.2822	22.5667	3.56667
33108	81	74.1421	83.546	2.54604
33109	30	38.8797	22.0943	-7.9057
33110	18	43.2032	17.9608	-0.0391674
33114	64	64.7062	68.2557	4.25574
33121	49	41.9428	40.2799	-8.72014
33134	42	38.3526	33.6946	-8.30545
33140	42	35.7908	31.4439	-10.5561
33161	33	44.9048	29.1588	-3.84125
33165	18	34.9718	14.5388	-3.46121
33166	27	45.0075	25.5766	-1.42341
33168	52	46.3013	48.6322	-3.36784
33169	20	38.6869	16.0833	-3.91674
33170	42	49.7382	43.6973	1.69731
33183	26	44.8523	25.4884	-0.511606
33184	77	62.9527	71.1996	-5.80039
33191	47	42.598	40.9091	-6.09092
33206	32	48.9586	31.791	-0.208952
33213	50	56.7403	54.4907	4.49066
33214	62	41.0857	43.3395	-18.6605
33217	24	41.2499	19.2165	-4.78351
33221	40	35.9738	26.9813	-13.0187
33229	29	62.1163	35.2991	6.29906
33232	31	51.9108	33.7081	2.70807
33235	66	64.9051	71.4291	5.42906
33239	20	58.5796	24.3532	4.35322
33241	39	49.618	37.2148	-1.78521
33245	32	52.5544	34.126	2.12599
33246	73	54.5531	61.8832	-11.1168
33256	38	34.2567	25.6934	-12.3066
33261	51	49.4885	51.9798	0.979807
33265	85	63.8638	71.964	-13.036
33271	68	60.3137	66.3762	-1.62381
33274	53	61.4298	64.5223	11.5223
33282	19	42.2881	17.5804	-1.4196
33284	53	57.7299	60.6361	7.63613
33289	37	48.7826	36.5882	-0.411807
33290	85	72.3137	81.4857	-3.51434
33291	79	76.8781	86.9492	7.94922
33302	56	31.071	32.5091	-23.4909
33305	19	46.765	19.4416	0.441562
33312	18	45.0895	18.745	0.745022
33316	74	67.6326	76.7202	2.72022
33317	28	42.4436	24.1196	-3.88043
33321	63	55.5806	58.6295	-4.37049
33324	70	64.5923	71.0848	1.08479
33328	52	52.3428	54.9778	2.9778
33329	54	58.0293	60.9506	6.95064
33335	54	45.0407	47.3081	-6.6919
33338	85	78.9812	88.9988	3.99884
33348	23	46.6467	21.7307	-1.26935
33357	45	46.325	40.6986	-4.30135
33358	29	40.981	23.2885	-5.71155
33362	56	54.7834	57.319	1.319
33363	57	60.4906	63.2903	6.29028
33364	48	59.3568	57.0034	9.00335
33365	59	48.9694	51.2359	-7.76409
33374	42	39.2255	34.4614	-7.53859
33375	31	42.5737	27.6451	-3.35494
33376	23	39.3696	18.3405	-4.65946
33383	67	51.3397	56.5001	-10.4999
33385	64	57.3233	60.4678	-3.53219
33387	50	44.6526	42.8822	-7.11778
33397	25	39.4411	18.3739	-6.62613
33400	62	37.216	39.2575	-22.7425
33406	53	44.4079	46.6434	-6.35656
33410	43	32.4649	28.5219	-14.4781
33414	21	51.3984	23.9442	2.94425
33416	70	70.4966	77.5826	7.58263
33420	74	62.1455	70.4958	-3.50417
33428	62	51.7698	54.6097	-7.39033
33430	42	53.8143	47.2784	5.27841
33441	26	39.575	22.4895	-3.51054
33445	27	45.6067	25.9171	-1.0829
33447	28	59.5044	33.8148	5.8148
33451	47	47.8709	45.9729	-1.02708
33454	84	65.0322	73.2807	-10.7193
33457	62	54.8046	57.8109	-4.18909
33464	46	55.7211	53.5118	7.51183
33467	60	59.3083	62.0533	2.05329
33469	46	58.008	55.7081	9.70809
33471	18	47.0544	19.5619	1.56186
33476	49	54.9925	52.8122	3.81215
33477	29	39.0512	22.1918	-6.80824
33478	70	51.0188	56.147	-13.853
33483	60	66.3026	69.3713	9.37131
33496	50	47.6559	45.7664	-4.23359
33517	71	57.4729	65.1954	-5.80461
33520	74	59.0991	67.0401	-6.95994
33530	56	52.5424	54.9742	-1.02579
33531	82	63.8956	71.9999	-10.0001
33532	38	43.5014	32.6272	-5.37282
33534	78	54.6732	61.8355	-16.1645
33536	22	38.6403	18.0008	-3.99919
33541	28	48.3897	27.4986	-0.501394
33546	29	46.2969	26.3093	-2.6907
33551	76	68.7908	77.8025	1.80251
33552	67	37.6466	41.4306	-25.5694
33554	39	42.1159	31.588	-7.41196
33565	57	46.9215	49.0932	-7.90681
33566	82	63.7164	71.7979	-10.2021
33569	79	64.1205	72.5204	-6.47965
33576	68	58.1995	64.0495	-3.95052
33577	55	50.8465	53.4062	-1.59379
33585	50	38.2879	36.7699	-13.2301
33587	45	59.976	52.6918	7.69175
33591	65	52.6207	55.5072	-9.49279
33592	62	54.9311	57.9444	-4.05558
33597	59	50.2703	52.5969	-6.40305
33604	59	70.7477	74.0221	15.0221
33605	68	66.8174	73.5336	5.53362
33606	31	40.0316	25.9944	-5.00564
33614	65	56.6251	59.7313	-5.26865
33620	49	52.7982	50.7049	1.70486
33621	63	56.2518	59.3375	-3.6625
33625	81	56.7081	63.9008	-17.0992
33629	34	33.0331	21.4499	-12.5501
33630	36	45.7793	34.3357	-1.66434
33635	44	56.0091	49.2066	5.20661
33646	63	61.6075	64.9871	1.98706
33658	41	40.2561	35.3669	-5.63313
33659	35	54.6882	35.5116	0.511562
33660	59	42.9482	44.936	-14.064
33669	46	49.7588	47.7859	1.7859
33675	56	64.8727	67.8752	11.8752
33684	74	61.7042	69.9952	-4.0048
33690	27	39.9568	22.7064	-4.29359
33691	58	48.5771	50.8254	-7.17458
33696	61	63.7194	67.2147	6.21474
33712	23	39.7297	18.5083	-4.49169
33725	76	70.565	79.8091	3.80909
33727	57	39.98	41.8304	-15.1696
33728	34	44.64	28.9868	-5.0132
33730	46	57.4446	55.167	9.167
33731	26	47.7626	27.1423	1.14226
33734	25	42.2886	19.7004	-5.29962
33736	54	57.3078	60.1928	6.19278
33737	47	45.5688	43.7621	-3.23791
33750	29	43.4994	24.7196	-4.28044
33753	18	47.154	19.6033	1.60327
33754	48	50.9494	48.9293	0.929294
33761	54	36.3515	38.1815	-15.8185
33765	41	45.4683	39.946	-1.05397
33771	66	63.4759	69.8562	3.85617
33777	33	47.633	30.9303	-2.06973
33778	40	47.81	35.8587	-4.14128
33784	54	48.1979	50.6243	-3.37569
33788	18	32.9967	13.7177	-4.2823
33792	73	69.1464	78.4373	5.43734
33793	76	67.2556	76.0662	0.0661953
33796	81	72.2989	81.469	0.469019
33802	49	43.9476	42.2051	-6.79489
33803	38	50.6701	38.0039	0.00391656
33817	68	66.1025	72.7469	4.74686
33819	84	73.3381	82.64	-1.36001
33821	25	34.4437	16.0458	-8.9542
33827	43	45.5452	40.0136	-2.98638
33838	57	59.7439	62.509	5.50902
33840	35	55.0692	35.759	0.758984
33851	18	28.6046	11.8918	-6.10823
33853	69	50.4371	55.5068	-13.4932
33854	63	42.3823	44.7072	-18.2928
33860	42	39.6559	34.8395	-7.16047
33861	81	72.5297	81.7291	0.72913
33864	61	45.1432	47.6195	-13.3805
33866	46	62.7977	60.3078	14.3078
33876	49	42.2085	40.535	-8.46501
33885	40	53.8901	40.419	0.418975
33892	70	57.0612	62.7967	-7.20331
33894	63	56.0337	59.1074	-3.89257
33895	64	63.2796	66.7508	2.75081
33899	30	49.5333	28.1485	-1.8515
33910	42	54.4254	47.8153	5.81526
33913	54	44.3311	46.5628	-7.43716
33916	69	76.5699	84.2663	15.2663
33917	51	46.9513	49.3149	-1.68509
33918	31	49.1686	31.9274	0.92741
33922	83	74.4946	83.9433	0.943251
33928	67	61.2223	67.3761	0.376086
33929	54	45.5551	47.8484	-6.15161
33930	74	56.164	63.7106	-10.2894
33931	35	50.2946	32.6586	-2.34143
33932	28	36.1461	20.5409	-7.45911
33938	67	56.7801	62.4874	-4.51259
33941	81	72.4445	81.6331	0.633086
33947	64	39.1229	41.2691	-22.7309
33949	54	35.4458	37.2302	-16.7698
33959	81	63.5396	71.5987	-9.40128
33961	78	64.6057	73.0692	-4.93085
33966	20	52.8599	21.9754	1.9754
33967	24	40.4354	18.8371	-5.16293
33971	64	66.85	70.5171	6.5171
33972	65	57.7898	60.9599	-4.0401
33974	25	60.2168	28.0524	3.05237
33978	48	44.9597	43.1771	-4.82289
33982	85	40.4859	45.6209	-39.3791
33988	23	39.419	18.3636	-4.63641
33990	82	72.7265	81.9509	-0.049146
33992	20	37.0983	15.4228	-4.57715
34000	23	56.7577	26.4409	3.44091
34012	82	72.5773	81.7827	-0.21727
34020	25	32.1765	14.9896	-10.0104
34021	23	52.07	24.2571	1.25713
34023	24	52.194	24.3149	0.314866
34029	50	65.3783	62.7861	12.7861
34031	85	72.0052	81.138	-3.86197
34046	48	32.4197	31.1343	-16.8657
34050	74	60.462	68.586	-5.41395
34051	36	40.7122	30.5352	-5.46479
34058	71	68.8164	78.063	7.063
34060	70	60.7152	66.818	-3.18199
34062	67	66.4483	73.1274	6.12738
34064	81	78.3666	88.3063	7.30629
34069	62	62.5258	65.9557	3.95573
34073	39	49.25	36.9388	-2.06125
34078	37	56.3956	42.2982	5.29819
34080	44	42.4335	37.2798	-6.72022
34083	54	54.0106	56.7296	2.72963
34084	65	57.7121	60.8779	-4.1221
34087	81	60.3602	68.0161	-12.9839
34091	69	47.9463	52.7656	-16.2344
34092	55	41.9212	44.0316	-10.9684
34096	82	72.8561	82.0969	0.0969295
34107	62	48.3644	51.0175	-10.9825
34108	25	41.7023	19.4273	-5.57272
34109	47	40.003	38.417	-8.58303
34114	69	56.8453	62.5591	-6.44087
34118	39	52.1081	39.0825	0.0824539
34120	35	49.6418	32.2347	-2.76528
34121	19	48.875	20.3188	1.31876
34122	73	65.5014	74.3026	1.30258
34123	43	39.2234	34.4596	-8.54044
34127	85	60.3259	67.9774	-17.0226
34128	51	43.9781	46.1921	-4.80793
34129	33	52.8353	34.3084	1.30837
34131	27	44.5377	25.3096	-1.6904
34132	27	35.6029	20.2322	-6.76782
34133	61	53.8693	56.8243	-4.17566
34135	77	63.3122	71.6062	-5.39383
34138	78	57.0399	64.5123	-13.4877
34141	26	46.7737	26.5803	0.580294
34144	46	39.6549	38.0827	-7.91733
34145	54	42.206	44.3307	-9.66927
34148	69	62.5159	68.7997	-0.20025
34152	50	58.916	56.58	6.58003
34155	38	45.4221	34.0677	-3.93227
34161	31	54.9446	35.6781	4.67805
34165	52	53.3185	56.0027	4.00265
34169	26	44.1839	25.1086	-0.891422
34173	78	79.3369	89.7301	11.7301
34180	46	60.3271	57.9352	11.9352
34183	44	47.2174	41.4827	-2.51728
34186	60	58.3884	61.0908	1.09078
34202	64	68.0982	71.8338	7.83381
34203	52	58.6087	61.5592	9.55917
34205	47	37.3794	35.8973	-11.1027
34209	58	53.2103	55.6731	-2.32691
34212	50	49.9552	47.9745	-2.02546
34213	78	64.0783	72.4727	-5.5273
34214	33	49.4594	32.1163	-0.883717
34223	60	56.6331	59.2543	-0.745689
34227	27	41.3596	23.5036	-3.4964
34231	44	37.1365	32.6262	-11.3738
34233	81	57.5216	64.8174	-16.1826
34234	65	48.6409	51.3091	-13.6909
34240	33	52.7629	34.2614	1.26135
34245	51	42.1699	44.2928	-6.70719
34250	48	39.2339	37.6783	-10.3217
34256	48	53.0648	50.9608	2.96082
34269	37	36.5705	27.4288	-9.57117
34273	35	39.108	25.3946	-9.60538
34274	38	47.5251	35.645	-2.35497
34284	57	43.7403	45.7648	-11.2352
34289	61	66.4553	70.1007	9.10072
34292	49	54.8599	52.6848	3.68481
34293	75	60.6369	68.7845	-6.21555
34310	40	66.2304	49.6745	9.67455
34312	42	45.0803	39.6051	-2.39488
34314	32	50.2456	32.6268	0.626756
34325	34	45.9199	29.8179	-4.18208
34326	44	53.4027	46.9168	2.91677
34329	80	73.8658	83.5423	3.5423
34333	44	45.7106	40.1589	-3.84107
34340	19	54.2055	22.5348	3.53478
34343	33	45.9532	29.8395	-3.1605
34353	64	54.5115	57.5018	-6.49823
34356	48	43.5643	41.837	-6.163
34360	18	36.1065	15.0105	-2.98948
34361	85	76.6833	86.4095	1.40948
34363	25	46.1837	21.515	-3.48504
34365	31	44.0737	28.6191	-2.38094
34366	18	42.2644	17.5705	-0.429468
34375	75	60.1336	68.2136	-6.7864
34380	56	56.9232	59.5578	3.55777
34387	34	43.8634	28.4825	-5.51748
34391	38	36.0397	27.0307	-10.9693
34393	69	48.3026	53.1578	-15.8422
34395	41	51.4491	45.2005	4.20047
34396	69	47.2097	51.955	-17.045
34398	45	35.3726	31.0765	-13.9235
34401	30	44.8875	25.5084	-4.49158
34402	28	55.4196	31.4935	3.49351
34405	57	46.9828	49.1574	-7.84264
34408	56	74.81	78.2725	22.2725
34410	29	61.2487	34.806	5.80604
34411	49	45.1167	43.3279	-5.67208
34418	63	45.4018	47.8923	-15.1077
34419	60	62.4542	65.3448	5.34476
34423	58	52.3245	54.7463	-3.25374
34427	74	68.4754	77.6763	3.67626
34430	19	29.4956	12.2622	-6.73783
34435	70	44.5633	49.0426	-20.9574
34437	37	46.3429	34.7584	-2.2416
34438	25	44.8578	20.8973	-4.10273
34443	20	38.9815	16.2057	-3.79426
34444	29	37.9869	21.587	-7.41303
34450	49	50.0918	48.1057	-0.894304
34461	65	57.3837	60.5316	-4.46844
34462	85	70.6775	79.6419	-5.35807
34463	36	36.4627	27.3479	-8.65205
34465	47	61.9658	59.5089	12.5089
34467	42	56.9773	50.0572	8.05719
34470	60	46.3521	48.4974	-11.5026
34472	45	47.3502	41.5994	-3.40063
34477	70	53.8075	59.2159	-10.7841
34479	32	50.2145	32.6066	0.606583
34483	62	49.5822	52.3021	-9.6979
34487	18	40.27	16.7414	-1.25861
34502	56	53.5424	56.0205	0.0205274
34504	58	59.8747	62.6459	4.64594
34507	61	60.4172	63.7314	2.73139
34509	39	51.5602	38.6715	-0.328535
34518	48	41.1219	39.4914	-8.50856
34520	34	38.2647	24.847	-9.15297
34528	85	67.0772	75.585	-9.41502
34534	52	56.7702	59.6281	7.62808
34535	77	59.6643	67.4804	-9.51962
34543	67	63.051	69.3886	2.38864
34551	73	48.3351	54.8297	-18.1703
34557	62	53.7781	56.7281	-5.2719
34561	71	51.6121	58.5471	-12.4529
34563	26	41.7742	23.7392	-2.26081
34566	39	47.8287	35.8728	-3.12721
34569	69	37.8484	41.6528	-27.3472
34572	82	62.6968	70.6491	-11.3509
34573	66	41.6371	45.8223	-20.1777
34574	57	46.9414	49.114	-7.88599
34578	55	41.4105	43.4952	-11.5048
34595	39	51.2554	38.4429	-0.557093
34596	79	80.2369	90.748	11.748
34597	41	41.4544	36.4196	-4.58037
34605	53	41.7735	43.8765	-9.12355
34607	63	65.023	68.5898	5.58985
34608	45	49.8113	43.7616	-1.23844
34609	29	36.5877	20.7918	-8.20818
34612	35	42.2636	27.4437	-7.55628
34613	69	70.4575	77.5396	8.5396
34615	54	56.4497	59.2915	5.29148
34618	39	49.7085	37.2827	-1.71733
34620	67	60.6306	66.7249	-0.275089
34623	32	46.8403	30.4156	-1.58444
34625	74	62.3543	70.7326	-3.26735
34627	56	45.9576	48.0847	-7.91529
34631	36	39.7799	29.8359	-6.16407
34633	70	61.3739	67.5429	-2.45708
34637	48	48.1418	46.233	-1.76699
34640	24	54.1699	25.2354	1.23535
34642	54	45.2078	47.4836	-6.51639
34644	38	39.2482	29.4372	-8.56281
34647	70	65.8109	72.4259	2.42595
34649	64	66.7464	70.4079	6.40786
34653	34	52.0575	33.8033	-0.196651
34656	65	63.2929	66.7649	1.76488
34669	40	43.0824	32.3129	-7.68706
34671	20	47.4638	19.7321	-0.267927
34675	78	77.338	87.4694	9.46937
34696	25	36.9528	17.2147	-7.78534
34700	52	47.4357	49.8237	-2.17633
34703	61	57.932	61.1099	0.109902
34707	69	61.4539	67.6309	-1.36907
34711	76	69.7686	78.9084	2.9084
34712	20	47.3749	19.6951	-0.304871
34713	72	59.8025	67.838	-4.16199
34715	76	69.6459	78.7696	2.76963
34716	62	49.8079	52.5401	-9.45989
34724	39	46.5786	34.9352	-4.06484
34726	67	63.0801	69.4206	2.42059
34728	44	40.1513	35.2748	-8.72521
34729	63	49.1736	51.871	-11.129
34731	49	39.4515	37.8873	-11.1127
34734	55	40.007	42.021	-12.979
34742	40	42.3589	31.7703	-8.22975
34744	32	52.9539	34.3854	2.3854
34745	61	51.4495	54.2718	-6.72824
34753	18	38.7913	16.1267	-1.87332
34756	66	60.3992	66.4703	0.470252
34771	60	52.3551	54.7783	-5.22169
34774	62	52.1105	54.969	-7.03098
34776	50	44.9302	43.1488	-6.85122
34777	74	59.5342	67.5336	-6.46638
34778	18	45.0531	18.7299	0.729876
34779	67	67.1653	73.9165	6.91649
34790	40	62.8635	47.1493	7.14928
34793	19	34.1238	14.1863	-4.81374
34797	41	39.7161	34.8925	-6.10752
34805	31	40.9501	26.5908	-4.4092
34808	56	39.1704	40.9833	-15.0167
34812	63	61.4789	64.8514	1.85137
34813	62	55.4865	58.5302	-3.46978
34820	81	67.0472	75.5513	-5.44875
34821	18	51.1315	21.2569	3.25686
34831	34	44.0962	28.6337	-5.36631
34844	65	63.7089	67.2037	2.20373
34850	71	54.9352	62.3167	-8.68329
34851	56	52.5917	55.0258	-0.974209
34855	76	76.0974	86.0663	10.0663
34856	50	48.7291	46.7971	-3.20294
34869	29	45.0217	25.5847	-3.41534
34873	73	71.5347	81.1466	8.14659
34875	51	44.64	46.8873	-4.11271
34877	54	52.3108	54.9443	0.944257
34886	43	40.9479	35.9747	-7.02533
34887	52	40.7028	42.7519	-9.24811
34893	38	56.3944	42.2973	4.29729
34899	84	67.7344	76.3256	-7.67439
34901	53	58.4082	61.3485	8.34854
34905	57	40.714	42.5983	-14.4017
34906	44	45.2244	39.7318	-4.26822
34908	47	46.2113	44.3791	-2.62092
34910	85	67.1177	75.6307	-9.36931
34913	81	65.5306	73.8422	-7.15778
34914	28	43.5637	24.7561	-3.24387
34915	41	38.5711	33.8865	-7.11351
34922	40	43.7763	32.8333	-7.16666
34925	35	41.203	26.755	-8.24498
34928	85	68.3456	77.0143	-7.9857
34929	21	32.5221	15.1506	-5.84939
34934	66	67.6141	74.4104	8.41036
34935	42	41.3594	36.3362	-5.6638
34939	35	49.7373	32.2967	-2.70328
34941	39	50.158	37.6198	-1.38017
34952	25	55.3539	25.7869	0.786939
34960	76	73.3833	82.9967	6.99667
34965	59	58.9037	61.63	2.63
34966	25	47.3203	22.0444	-2.95558
34975	63	44.9576	47.4238	-15.5762
34994	65	66.405	70.0477	5.04769
34996	50	43.08	41.372	-8.62803
34997	78	57.8097	65.3829	-12.6171
35001	33	56.0488	36.3951	3.39508
35005	18	46.6005	19.3732	1.37317
35007	46	59.9762	57.5982	11.5982
35013	55	51.7476	54.3527	-0.647296
35017	56	48.1527	50.3814	-5.61859
35021	34	44.3897	28.8243	-5.17571
35022	29	44.5019	25.2893	-3.71075
35023	48	46.5685	44.7222	-3.27785
35027	25	47.2692	22.0206	-2.97938
35029	45	50.3236	44.2116	-0.788393
35034	18	33.7592	14.0347	-3.96532
35038	37	38.2528	28.6906	-8.30943
35041	76	67.0992	75.8893	-0.110656
35045	24	38.8802	18.1126	-5.88742
35050	55	56.1122	58.937	3.93696
35053	80	59.8833	67.7281	-12.2719
35055	46	58.6792	56.3526	10.3526
35056	35	43.5377	28.271	-6.72899
35058	32	55.0315	35.7345	3.73446
35061	71	57.8661	65.6414	-5.35862
35062	46	52.7126	50.6226	4.62259
35077	50	60.9601	58.5431	8.54315
35078	47	44.8693	43.0903	-3.90971
35081	49	44.0039	42.2592	-6.74079
35087	60	58.0539	60.7409	0.74087
35092	72	54.6541	61.9978	-10.0022
35094	62	62.9872	66.4424	4.44241
35099	80	76.823	86.8869	6.88694
35108	31	36.8792	23.9473	-7.05266
35113	21	47.0563	21.9214	0.921438
35117	53	45.5523	47.8455	-5.15448
35122	70	56.6805	62.3778	-7.62223
35125	69	74.2608	81.7251	12.7251
35126	28	38.7705	22.0323	-5.96773
35128	48	46.9841	45.1212	-2.87879
35133	51	56.1294	58.9551	7.95509
35134	21	36.088	16.8118	-4.18821
35138	29	48.7715	27.7156	-1.28445
35139	18	34.7028	14.427	-3.57304
35142	81	63.6556	71.7294	-9.27056
35143	71	75.455	85.5937	14.5937
35144	66	47.1134	51.849	-14.151
35151	81	70.0222	78.9035	-2.09649
35162	25	41.9984	19.5652	-5.43481
35166	42	37.0402	32.5415	-9.45845
35172	35	53.3585	34.6481	-0.351873
35178	69	42.1281	46.3626	-22.6374
35191	30	58.7808	33.4036	3.40358
35198	61	61.7308	65.1171	4.11709
35201	18	56.4351	23.4617	5.46172
35203	72	63.3651	71.8793	-0.120732
35205	32	67.8525	44.0597	12.0597
35206	68	40.03	44.0537	-23.9463
35208	56	55.7941	58.3764	2.37644
35213	42	47.149	41.4226	-0.577369
35214	50	68.0046	65.3083	15.3083
35222	24	42.7399	19.9106	-4.08937
35225	48	46.7316	44.8788	-3.12121
35228	36	41.4825	31.113	-4.88702
35232	67	67.472	74.254	7.25398
35238	51	54.5729	57.3202	6.32023
35245	67	75.3189	82.8896	15.8896
35247	34	58.0476	37.693	3.69297
35257	21	35.2419	16.4177	-4.58234
35260	74	68.6043	77.8224	3.82244
35263	27	37.8157	21.4897	-5.51032
35266	34	30.937	20.0888	-13.9112
35273	79	63.319	71.6139	-7.38611
35278	29	55.7433	31.6775	2.67748
35284	54	42.3633	44.4959	-9.50409
35298	52	51.906	54.5191	2.51908
35301	80	61.9963	70.118	-9.88204
35303	18	49.863	20.7295	2.7295
35306	78	79.3207	89.7119	11.7119
35311	72	57.8807	65.6579	-6.34205
35313	76	59.4026	67.1845	-8.81552
35315	60	52.1985	54.6145	-5.38554
35324	76	73.108	82.6853	6.68527
35325	35	40.3119	26.1764	-8.82363
35326	50	42.4037	40.7224	-9.27758
35329	55	41.2668	43.3443	-11.6557
35337	41	58.4283	51.332	10.332
35339	41	34.9782	30.73	-10.27
35340	19	48.7504	20.267	1.26695
35341	81	77.5968	87.4388	6.43885
35345	48	36.3769	34.9346	-13.0654
35349	63	41.2015	43.4616	-19.5384
35350	18	42.5195	17.6766	-0.323415
35351	19	48.3055	20.082	1.08201
35352	85	78.3738	88.3144	3.31444
35364	26	43.8657	24.9278	-1.07225
35369	25	44.0437	20.518	-4.48197
35372	38	44.4293	33.3231	-4.6769
35374	72	66.2887	75.1957	3.19574
35375	65	67.6616	71.3733	6.37326
35376	28	41.8784	23.7984	-4.2016
35384	71	70.4238	79.8865	8.88646
35385	66	59.8995	65.9203	-0.0796756
35392	64	63.3847	66.8617	2.86171
35395	30	31.5212	17.9127	-12.0873
35396	83	66.4956	74.9297	-8.07035
35399	31	38.1275	24.7579	-6.24206
35402	36	66.7072	50.0322	14.0322
35403	35	44.5312	28.9162	-6.08382
35407	67	44.992	49.5144	-17.4856
35408	66	71.6831	78.8884	12.8884
35410	42	35.7515	31.4093	-10.5907
35412	34	37.1107	24.0977	-9.90232
35413	63	59.2261	62.475	-0.52501
35414	42	62.1354	54.5889	12.5889
35423	21	43.8854	20.4443	-0.555729
35430	66	55.5601	61.1447	-4.85525
35431	18	38.6534	16.0693	-1.93065
35432	84	72.3854	81.5665	-2.43351
35434	71	52.3854	59.4243	-11.5757
35437	66	61.0146	67.1475	1.14751
35438	25	37.7024	17.5639	-7.43613
35439	78	78.826	89.1523	11.1523
35442	41	52.6038	46.2149	5.21487
35445	25	33.6791	15.6896	-9.31038
35453	35	54.4035	35.3267	0.326672
35454	26	73.1272	41.5563	15.5563
35456	30	48.7971	27.7301	-2.2699
35466	25	52.5952	24.5018	-0.498217
35473	49	35.8017	34.3822	-14.6178
35475	67	64.2821	70.7434	3.74341
35482	40	39.7378	29.8044	-10.1956
35486	36	48.2754	36.2078	0.207829
35487	19	47.8691	19.9006	0.900554
35488	43	44.7797	39.3411	-3.65891
35491	19	44.9135	18.6718	-0.32816
35493	69	43.7327	48.1285	-20.8715
35495	76	78.853	89.1828	13.1828
35496	24	63.5817	29.6199	5.61989
35500	39	38.631	28.9743	-10.0257
35501	54	43.0988	45.2685	-8.73149
35505	30	44.7263	25.4168	-4.58323
35509	43	51.5175	45.2605	2.26053
35510	37	57.1535	42.8666	5.86661
35515	58	51.4282	53.8085	-4.19153
35517	73	64.9964	73.7298	0.72976
35523	18	53.1104	22.0795	4.07954
35525	43	42.6944	37.5091	-5.49094
35529	50	42.3339	40.6554	-9.34461
35530	44	52.8719	46.4504	2.45041
35537	53	53.9756	56.6928	3.69283
35541	25	49.199	22.9196	-2.08037
35543	54	45.5796	47.8741	-6.12587
35545	24	63.357	29.5152	5.51525
35548	24	45.9431	21.4028	-2.59715
35550	24	45.1249	21.0217	-2.97832
35551	80	67.5964	76.4517	-3.54832
35558	84	67.5059	76.0681	-7.93187
35560	18	45.6748	18.9883	0.988334
35567	47	52.1457	50.0782	3.07816
35569	85	74.2734	83.694	-1.30601
35572	40	48.7239	36.5442	-3.45578
35577	38	40.2554	30.1926	-7.80743
35578	68	53.6098	58.9984	-9.00159
35580	44	32.4905	28.5444	-15.4556
35584	25	52.031	24.239	-0.761038
35586	67	65.7334	72.3406	5.34058
35588	67	58.3749	64.2425	-2.75748
35592	85	75.7941	85.4076	0.407574
35593	39	39.8366	29.8785	-9.12151
35604	25	37.7392	17.581	-7.41896
35607	48	45.2749	43.4798	-4.52019
35608	58	53.7579	56.246	-1.754
35612	42	37.3492	32.813	-9.18698
35616	51	56.6859	59.5396	8.53961
35617	81	69.9559	78.8288	-2.1712
35619	72	71.5428	81.1558	9.15582
35620	83	60.025	67.6383	-15.3617
35624	62	71.4662	75.3865	13.3865
35626	85	58.145	65.5199	-19.4801
35628	28	71.0247	40.3615	12.3615
35633	58	42.4869	44.4533	-13.5467
35641	18	47.9887	19.9503	1.95029
35646	46	44.3544	42.5958	-3.40416
35651	31	40.0063	25.978	-5.02205
35652	65	59.9261	63.2134	-1.78665
35657	29	55.4435	31.5071	2.5071
35667	73	62.4076	70.7931	-2.20689
35669	19	36.4756	15.164	-3.83603
35672	40	49.4403	37.0815	-2.91849
35673	71	58.4705	66.327	-4.67297
35676	21	34.1607	15.914	-5.08604
35678	22	31.8154	14.8214	-7.17861
35685	51	49.6702	52.1707	1.17069
35686	54	72.415	76.0605	22.0605
35687	70	61.6037	67.7959	-2.20414
35689	71	43.8551	49.7478	-21.2522
35691	46	44.0412	42.2951	-3.70494
35696	51	61.2174	64.2992	13.2992
35704	29	43.3509	24.6352	-4.36481
35708	66	33.9924	37.4092	-28.5908
35709	45	57.3631	50.3962	5.39617
35713	28	40.1377	22.8092	-5.19077
35715	41	42.6667	37.4847	-3.51534
35719	48	50.2665	48.2735	0.273502
35724	70	61.1127	67.2555	-2.74453
35725	36	49.4371	37.0791	1.07908
35729	41	51.6461	45.3735	4.37354
35737	77	72.0746	81.5165	4.51645
35745	66	39.8829	43.8918	-22.1082
35751	58	57.8389	60.5159	2.51592
35755	22	46.9833	21.8875	-0.112538
35760	20	38.2706	15.9102	-4.08979
35763	46	34.3669	33.0043	-12.9957
35764	59	60.8578	63.6745	4.67447
35766	68	54.0516	59.4846	-8.51538
35775	42	44.6238	39.2041	-2.79588
35778	47	55.1758	52.9882	5.98815
35781	50	68.5457	65.8279	15.8279
35784	78	70.2921	79.5005	1.50052
35785	49	58.6129	56.289	7.28898
35788	72	45.1546	51.2219	-20.7781
35789	21	50.2639	23.4157	2.41575
35790	51	49.974	52.4898	1.48978
35792	75	73.0963	82.9181	7.91806
35793	43	36.3575	31.9418	-11.0582
35795	29	41.8264	23.7689	-5.23115
35796	30	45.4286	25.8159	-4.18409
35798	65	56.4232	59.5183	-5.48166
35802	76	67.1274	75.9212	-0.0787614
35804	18	35.5574	14.7823	-3.21775
35808	50	40.5887	38.9794	-11.0206
35809	74	63.4	71.9189	-2.08111
35821	22	48.1381	22.4254	0.425416
35826	72	54.8939	62.2699	-9.73014
35832	81	77.4376	87.2595	6.25953
35833	25	38.4296	17.9027	-7.09733
35851	27	42.0538	23.8981	-3.10194
35856	42	50.4637	44.3347	2.33475
35863	56	52.2177	54.6346	-1.36545
35865	39	53.402	40.0529	1.05286
35867	66	62.1963	68.448	2.44799
35870	41	66.3326	58.2763	17.2763
35874	51	44.9965	47.2617	-3.73829
35877	85	76.1372	85.7942	0.794154
35878	19	44.9801	18.6995	-0.300459
35880	51	62.7729	65.933	14.933
35882	76	68.3143	77.2636	1.26362
35890	23	39.0569	18.1949	-4.80511
35895	37	56.78	42.5865	5.5865
35902	50	55.1669	52.9796	2.97961
35915	30	44.12	25.0722	-4.92775
35922	69	48.5379	53.4167	-15.5833
35925	18	35.1434	14.6101	-3.38989
35927	50	53.1102	51.0045	1.00445
35935	21	52.6822	24.5423	3.54231
35937	54	54.0776	56.7999	2.79993
35938	19	37.1548	15.4463	-3.55366
35941	51	56.8708	59.7338	8.73382
35943	29	38.2506	21.7368	-7.26316
35956	37	39.8637	29.8988	-7.10116
35958	63	42.8517	45.2024	-17.7976
35959	43	44.0069	38.6621	-4.33785
35960	22	47.973	22.3485	0.348519
35963	74	73.468	83.3397	9.33966
35976	59	67.7223	70.8567	11.8567
35982	59	55.7207	58.2996	-0.700353
35983	67	62.2378	68.4936	1.49362
36002	33	43.9932	28.5668	-4.43319
36004	40	57.815	43.3627	3.36273
36011	43	40.8727	35.9085	-7.09145
36014	49	50.976	48.9549	-0.045129
36015	22	43.1487	20.1011	-1.89891
36017	32	39.7064	25.7832	-6.21683
36038	55	39.4562	41.4425	-13.5575
36045	20	35.6834	14.8346	-5.16538
36048	82	58.9242	66.3979	-15.6021
36052	58	40.5349	42.411	-15.589
36057	58	54.9158	57.4575	-0.542542
36059	37	40.7388	30.5552	-6.44482
36061	22	47.6401	22.1934	0.19342
36066	84	69.8799	78.7432	-5.2568
36073	19	39.2669	16.3244	-2.67561
36074	70	54.9745	60.5003	-9.49971
36081	59	60.3437	63.1366	4.13658
36093	31	56.4801	36.6751	5.6751
36095	24	37.9442	17.6765	-6.32349
36101	43	43.0892	37.8559	-5.14412
36112	74	64.001	72.6006	-1.39943
36118	73	63.9294	72.5194	-0.480647
36119	83	73.6651	83.0085	0.00850245
36129	68	68.244	75.1036	7.10361
36132	48	44.6493	42.879	-5.12095
36133	43	42.0304	36.9257	-6.0743
36138	30	48.5594	27.595	-2.40498
36147	79	54.3739	61.4969	-17.5031
36150	26	39.0129	22.17	-3.83
36155	53	52.6651	55.3163	2.31632
36171	45	57.52	50.534	5.53404
36174	78	64.9807	73.4933	-4.50672
36178	21	34.9414	16.2777	-4.72234
36184	59	60.355	63.1484	4.1484
36188	18	47.5445	19.7656	1.76564
36193	54	56.5062	59.3508	5.35083
36199	18	57.5388	23.9205	5.92053
36200	32	39.8356	25.8671	-6.13294
36207	85	68.5117	77.2015	-7.7985
36211	81	73.0008	82.2599	1.25995
36218	54	45.8822	48.192	-5.80801
36220	65	55.402	58.4411	-6.55888
36238	18	35.3705	14.7046	-3.29545
36240	41	49.5742	43.5533	2.55328
36248	18	39.6314	16.4759	-1.52408
36263	18	49.2743	20.4848	2.48475
36266	85	61.8013	69.6399	-15.3601
36267	20	42.4742	17.6577	-2.34226
36268	49	49.8417	47.8656	-1.13442
36277	65	51.8433	54.6872	-10.3128
36279	76	64.9421	73.4496	-2.55041
36280	52	49.1372	51.6108	-0.389178
36281	66	73.8924	81.3198	15.3198
36284	64	41.4078	43.6792	-20.3208
36286	64	55.887	58.9527	-5.04731
36290	31	60.609	39.3562	8.35621
36291	72	47.9904	54.4388	-17.5612
36292	46	51.5418	49.4982	3.49821
36301	22	39.1458	18.2363	-3.76368
36309	47	40.6358	39.0246	-7.97535
36311	63	50.4624	53.2306	-9.76941
36313	19	47.7808	19.8639	0.863873
36314	26	46.4987	26.424	0.424019
36319	65	42.8796	45.2318	-19.7682
36321	22	40.4804	18.858	-3.14198
36323	50	46.2095	44.3774	-5.62264
36328	83	57.2941	64.5611	-18.4389
36332	33	50.0222	32.4817	-0.518265
36335	46	45.84	44.0225	-1.97753
36340	63	45.3395	47.8267	-15.1733
36342	41	56.9691	50.05	9.05005
36346	85	73.3667	82.6723	-2.32775
36351	64	57.4021	60.5509	-3.4491
36352	44	47.8887	42.0725	-1.92754
36354	70	57.7904	63.5993	-6.40074
36356	64	57.5833	60.742	-3.25796
36362	49	44.2721	42.5168	-6.48323
36370	24	56.0315	26.1026	2.10262
36374	21	44.4419	20.7035	-0.296496
36375	19	40.8332	16.9755	-2.02447
36379	58	47.0904	49.2699	-8.73013
36389	49	45.7792	43.9641	-5.03592
36394	54	45.2254	47.5021	-6.49791
36407	80	46.0699	52.1052	-27.8948
36415	85	65.4165	73.7137	-11.2863
36416	24	43.3625	20.2007	-3.79932
36418	23	45.8394	21.3546	-1.64545
36419	35	42.2884	27.4598	-7.54022
36421	24	33.8187	15.7546	-8.24536
36427	53	56.3304	59.1662	6.16618
36432	84	75.9954	85.6344	1.63437
36436	49	41.854	40.1945	-8.80549
36440	65	58.125	61.3135	-3.68651
36446	56	54.3052	56.8186	0.818632
36451	65	66.7601	70.4223	5.42227
36458	54	70.707	74.2665	20.2665
36462	60	47.925	50.1431	-9.85687
36464	59	49.8833	52.1921	-6.80793
36466	21	54.3607	25.3242	4.32424
36468	43	56.7593	49.8657	6.86573
36472	82	67.4599	76.0162	-5.98378
36482	78	52.3974	59.2616	-18.7384
36483	50	51.6823	49.6331	-0.366865
36487	81	67.1574	75.6754	-5.32457
36493	47	53.1055	50.9999	3.99994
36494	72	72.4365	82.1695	10.1695
36499	54	64.8418	68.106	14.106
36502	54	52.2054	54.8335	0.833516
36503	52	59.7703	62.7792	10.7792
36504	18	47.3535	19.6862	1.68623
36506	62	39.9756	42.1685	-19.8315
36509	49	44.8062	43.0297	-5.9703
36515	44	43.2307	37.9802	-6.01981
36518	63	62.1888	65.6002	2.60021
36519	67	42.3685	46.6272	-20.3728
36522	18	60.1047	24.9872	6.98725
36524	18	44.2878	18.4117	0.411704
36525	42	40.7189	35.7735	-6.22651
36528	78	64.0575	72.4491	-5.5509
36532	26	56.3254	32.0082	6.00824
36534	45	49.2137	43.2365	-1.76349
36538	43	38.5093	33.8323	-9.16775
36539	62	57.3613	60.5079	-1.4921
36554	44	47.6805	41.8895	-2.11048
36559	85	73.7615	83.1171	-1.88287
36569	82	55.7921	62.8686	-19.1314
36570	60	55.9275	58.516	-1.48402
36571	26	49.9866	28.4061	2.4061
36575	35	40.9881	26.6154	-8.38456
36577	34	42.0476	27.3035	-6.69654
36582	61	64.0246	67.5367	6.53668
36586	76	65.7761	74.3928	-1.60716
36617	68	58.9114	64.8329	-3.16713
36625	36	45.5792	34.1856	-1.81444
36627	29	43.2137	24.5572	-4.4428
36628	42	43.1959	37.9496	-4.05035
36629	85	71.5767	80.6553	-4.34474
36631	76	59.3216	67.0929	-8.90713
36634	61	49.7475	52.4764	-8.52357
36639	27	38.1494	21.6793	-5.32071
36642	84	66.3569	74.7734	-9.22664
36644	80	76.1224	86.0946	6.0946
36645	58	52.3382	54.7606	-3.23944
36646	66	60.3353	66.4	0.399966
36647	75	62.1396	70.4891	-4.51094
36649	69	61.793	68.0041	-0.995886
36650	36	60.7458	45.5609	9.5609
36651	31	33.3305	21.643	-9.35697
36652	38	47.9239	35.9442	-2.0558
36653	49	44.9125	43.1318	-5.86822
36674	43	45.838	40.2708	-2.7292
36676	43	54.3803	47.7757	4.77567
36691	82	57.0218	64.2542	-17.7458
36699	66	49.1637	54.1054	-11.8946
36702	27	42.258	24.0141	-2.98588
36707	23	39.2255	18.2734	-4.72656
36713	70	67.3443	74.1134	4.11344
36716	18	48.2909	20.0759	2.07591
36718	30	35.0717	19.9303	-10.0697
36720	47	37.1711	35.6973	-11.3027
36723	36	56.8466	42.6365	6.63645
36729	85	67.9804	76.6027	-8.39726
36731	85	67.4919	76.0524	-8.94765
36732	72	44.2885	50.2394	-21.7606
36743	30	44.8751	25.5014	-4.49865
36746	59	64.4116	67.3928	8.39283
36747	64	57.7343	60.9014	-3.09864
36749	50	36.2931	34.8541	-15.1459
36752	32	60.3308	39.1755	7.17554
36753	59	63.5104	66.4499	7.44992
36754	50	47.4588	45.5772	-4.42284
36760	54	56.9762	59.8445	5.84449
36761	43	39.1687	34.4115	-8.58849
36767	60	59.5015	62.2554	2.2554
36771	19	40.409	16.7992	-2.2008
36772	34	50.7952	32.9836	-1.01636
36773	54	57.6419	60.5437	6.54366
36787	32	40.553	26.3329	-5.66709
36788	85	75.6726	85.2706	0.270626
36791	75	65.8702	74.721	-0.278992
36794	37	47.1391	35.3555	-1.64448
36795	69	70.7244	77.8333	8.83329
36797	34	49.6456	32.2372	-1.76283
36801	46	52.5823	50.4975	4.49745
36804	20	42.5137	17.6742	-2.32584
36806	58	45.1041	47.1917	-10.8083
36808	41	48.5437	42.6479	1.64791
36814	28	35.6277	20.2463	-7.75373
36818	35	49.1386	31.9079	-3.09207
36819	39	45.8161	34.3633	-4.63673
36827	83	71.2911	80.3334	-2.66661
36838	69	57.4137	63.1847	-5.8153
36843	81	71.4713	80.5364	-0.463551
36847	66	44.8165	49.3212	-16.6788
36849	80	54.8805	62.0699	-17.9301
36850	35	43.4345	28.204	-6.796
36851	35	40.6274	26.3813	-8.61874
36857	51	45.731	48.0332	-2.96678
36861	33	61.187	39.7316	6.73155
36863	23	52.4883	24.452	1.452
36866	19	45.7666	19.0265	0.0264982
36868	43	43.9632	38.6238	-4.37624
36869	35	38.9192	25.272	-9.72795
36875	74	74.692	84.7282	10.7282
36876	74	59.2731	67.2375	-6.76252
36879	32	45.6589	29.6484	-2.35156
36885	50	54.9672	52.7879	2.78786
36888	25	51.9376	24.1955	-0.804549
36894	20	34.8744	14.4983	-5.5017
36896	60	63.8374	66.7921	6.79205
36899	36	62.1588	46.6207	10.6207
36903	38	41.8665	31.4009	-6.59906
36908	66	56.4149	62.0855	-3.91453
36913	63	65.9784	69.5977	6.59769
36915	41	48.8021	42.8749	1.8749
36916	40	39.11	29.3335	-10.6665
36918	85	74.6781	84.15	-0.849975
36941	66	57.3946	63.1637	-2.83632
36944	26	40.3278	22.9172	-3.08278
36947	85	68.671	77.381	-7.61903
36955	25	42.0013	19.5666	-5.43343
36959	80	48.081	54.3797	-25.6203
36962	19	34.7849	14.4611	-4.53893
36963	51	62.1902	65.321	14.321
36965	33	47.211	30.6563	-2.34371
36969	39	44.3391	33.2555	-5.74452
36974	65	53.8003	56.7515	-8.24848
36975	75	69.9597	79.36	4.36
36977	60	49.4541	51.743	-8.25699
36978	67	52.0393	57.27	-9.72998
36980	59	51.3352	53.7112	-5.28883
36981	65	67.154	70.8378	5.83778
36986	50	59.4059	57.0506	7.05057
36987	40	48.2385	36.1801	-3.81987
36995	45	41.5293	36.4854	-8.51457
36998	55	50.6288	53.1775	-1.82249
37012	60	50.7325	53.0805	-6.91946
37014	77	67.9651	76.8686	-0.131359
37021	24	41.4144	19.2931	-4.70687
37023	39	39.9576	29.9692	-9.03076
37025	83	76.1564	85.8158	2.81579
37027	59	60.0205	62.7984	3.79842
37036	57	60.9773	63.7995	6.79954
37037	29	49.0825	27.8923	-1.10771
37038	49	49.3559	47.399	-1.60103
37040	51	61.9258	65.0433	14.0433
37046	45	43.4889	38.207	-6.79297
37047	84	79.3944	89.4645	5.46449
37048	52	58.3408	61.2778	9.27782
37050	69	63.7145	70.1188	1.11875
37056	45	37.0222	32.5257	-12.4743
37066	67	67.3968	74.1713	7.17126
37069	75	53.4208	60.5988	-14.4012
37071	59	46.2885	48.4309	-10.5691
37075	61	54.9327	57.9461	-3.05393
37084	29	43.2313	24.5672	-4.43276
37089	28	59.4202	33.767	5.76697
37091	63	55.7839	58.844	-4.15603
37093	77	68.6442	77.6367	0.636742
37102	24	40.9749	19.0884	-4.91159
37105	56	48.5359	50.7823	-5.21773
37106	50	41.4658	39.8218	-10.1782
37115	62	59.4711	62.7335	0.733465
37116	74	61.6012	69.8783	-4.12168
37117	45	44.8055	39.3638	-5.63624
37120	46	44.3242	42.5668	-3.43323
37124	27	54.5644	31.0075	4.00755
37126	23	53.5163	24.9309	1.93088
37127	71	69.1061	78.3917	7.39167
37128	64	73.1145	77.1252	13.1252
37130	82	77.3496	87.1603	5.16033
37133	80	65.9281	74.5648	-5.43525
37147	60	43.915	45.9475	-14.0525
37151	55	56.7386	59.5949	4.59493
37154	83	74.2653	83.6848	0.68483
37155	49	42.0914	40.4226	-8.57743
37164	52	39.6325	41.6277	-10.3723
37166	28	49.4948	28.1266	0.126624
37173	25	50.5506	23.5493	-1.45072
37174	63	61.2717	64.6328	1.6328
37179	81	64.3231	72.4816	-8.51844
37188	78	66.0602	74.7142	-3.28584
37193	38	47.2739	35.4567	-2.54335
37210	72	57.6997	65.4526	-6.54741
37212	47	43.3681	41.6486	-5.35139
37218	80	68.5095	77.4843	-2.51568
37225	82	67.4317	75.9845	-6.01548
37228	28	38.756	22.024	-5.97596
37236	78	50.015	56.5671	-21.4329
37239	20	33.6298	13.9809	-6.01913
37243	64	48.2846	50.9333	-13.0667
37250	33	42.9325	27.878	-5.12195
37252	78	53.3537	60.3431	-17.6569
37260	32	52.8605	34.3248	2.32477
37267	61	57.4492	60.6006	-0.399418
37276	40	67.0163	50.2639	10.2639
37277	37	42.9505	32.214	-4.78601
37283	40	52.837	39.6291	-0.370877
37289	28	45.4497	25.8279	-2.1721
37296	46	48.8768	46.9389	0.938901
37301	53	41.0145	43.0792	-9.92079
37304	82	71.1447	80.1684	-1.83158
37307	29	49.9438	28.3818	-0.61824
37311	62	57.563	60.7206	-1.27938
37312	76	56.958	64.4196	-11.5804
37313	36	47.8188	35.8654	-0.134633
37316	32	43.1904	28.0455	-3.95451
37319	23	54.7744	25.517	2.51696
37327	79	54.0648	61.1474	-17.8526
37328	18	49.1035	20.4137	2.41374
37330	68	52.7949	58.1016	-9.89843
37332	46	44.4245	42.6632	-3.33684
37338	71	53.0959	60.2303	-10.7697
37350	60	76.0183	79.5367	19.5367
37353	45	44.2897	38.9106	-6.0894
37354	36	49.7245	37.2946	1.29464
37355	48	48.2783	46.3641	-1.63587
37361	66	52.324	57.5834	-8.41663
37362	81	73.0252	82.2874	1.2874
37367	54	55.2485	58.0298	4.02981
37369	70	65.2248	71.7809	1.78094
37374	31	47.0597	30.558	-0.441995
37378	65	67.2179	70.9052	5.90522
37388	73	47.5903	53.9848	-19.0152
37393	31	39.9571	25.946	-5.05404
37402	62	60.3987	63.7119	1.71195
37404	30	41.7087	23.702	-6.29803
37410	29	43.1935	24.5458	-4.45424
37419	65	51.7363	54.5743	-10.4257
37424	40	39.5294	29.6481	-10.3519
37429	57	50.0033	52.3176	-4.68237
37432	71	65.0525	73.7934	2.7934
37436	77	71.3882	80.7401	3.74014
37442	55	56.8391	59.7005	4.70052
37444	71	54.556	61.8865	-9.11348
37458	63	55.6753	58.7294	-4.27063
37460	79	66.3129	75	-4
37462	29	44.7505	25.4306	-3.56944
37471	30	39.3917	22.3853	-7.61472
37480	50	55.3692	53.1739	3.17385
37484	53	44.1333	46.3551	-6.64495
37485	49	44.8614	43.0827	-5.91733
37494	62	54.9601	57.975	-4.02499
37497	62	74.4973	78.5839	16.5839
37503	47	69.6461	66.8847	19.8847
37509	35	48.4733	31.476	-3.52404
37510	73	61.6657	69.9515	-3.04851
37513	49	50.6895	48.6797	-0.320302
37515	67	55.4229	60.9937	-6.00628
37522	66	67.7465	74.556	8.55603
37523	61	55.5644	58.6124	-2.38757
37524	84	69.013	77.7664	-6.23361
37526	48	50.9874	48.9659	0.965851
37527	85	77.5896	87.4308	2.43081
37528	41	59.2647	52.0668	11.0668
37531	41	52.4935	46.118	5.11799
37540	70	55.2195	60.7699	-9.23005
37542	65	58.6296	61.8457	-3.15427
37544	56	38.5147	40.2973	-15.7027
37545	45	39.782	34.9504	-10.0496
37551	83	72.4782	81.6711	-1.32894
37555	19	38.3741	15.9532	-3.04678
37558	62	50.2487	53.0052	-8.99484
37560	61	57.0241	60.1522	-0.847802
37562	84	64.3849	72.5512	-11.4488
37574	38	37.8985	28.4249	-9.57514
37588	59	63.3143	66.2447	7.24467
37593	73	67.118	76.1364	3.13643
37598	19	44.794	18.6222	-0.37784
37599	48	57.9447	55.6473	7.64727
37601	48	46.0128	44.1885	-3.81151
37604	73	61.0544	69.258	-3.74195
37606	53	41.8194	43.9246	-9.07537
37608	41	47.4214	41.6619	0.661888
37609	21	51.7212	24.0946	3.09461
37616	52	28.5825	30.0214	-21.9786
37628	53	50.4125	52.9504	-0.0496423
37629	80	53.059	60.0099	-19.9901
37631	38	52.9587	39.7204	1.7204
37639	26	41.9567	23.8429	-2.15712
37646	66	70.0907	77.1359	11.1359
37647	27	36.1464	20.5411	-6.45892
37648	64	68.2711	72.0161	8.01613
37649	71	50.0508	56.776	-14.224
37650	60	35.0191	36.6399	-23.3601
37652	68	70.7486	77.8599	9.85989
37653	82	69.1735	77.9472	-4.05283
37655	38	51.7419	38.8078	0.807769
37657	75	61.0643	69.2693	-5.73072
37665	76	65.387	73.9528	-2.04719
37668	83	71.1928	80.2226	-2.77741
37671	46	47.0847	45.2179	-0.782112
37685	54	49.095	51.5665	-2.4335
37686	29	38.8956	22.1034	-6.89664
37687	44	41.8673	36.7824	-7.21765
37690	58	65.4323	68.4608	10.4608
37697	55	54.1146	56.8389	1.83886
37700	72	73.0232	82.8351	10.8351
37707	33	40.9273	26.576	-6.424
37708	54	57.2413	60.1229	6.1229
37712	70	73.2555	80.6188	10.6188
37717	61	67.463	71.1638	10.1638
37722	84	67.8893	76.5001	-7.49988
37724	20	45.7491	19.0192	-0.980791
37725	71	67.9802	77.1144	6.11445
37727	65	52.8173	55.7147	-9.28533
37735	30	45.6328	25.9319	-4.06807
37738	30	40.9854	23.291	-6.70905
37739	28	44.4002	25.2315	-2.76852
37741	54	64.7867	68.0481	14.0481
37749	84	77.0611	86.8353	2.83528
37751	55	41.0408	43.1069	-11.8931
37754	82	71.8904	81.0087	-0.991256
37762	84	67.9532	76.5721	-7.42791
37765	73	72.7479	82.5228	9.52277
37767	31	47.4654	30.8214	-0.178556
37775	71	60.019	68.0835	-2.91647
37776	19	56.3913	23.4435	4.44351
37777	18	45.2003	18.7911	0.791057
37780	61	55.5135	58.5587	-2.44127
37784	42	41.1969	36.1934	-5.80657
37790	31	52.975	34.3991	3.39908
37793	61	46.8073	49.3749	-11.6251
37799	61	65.0669	68.6362	7.63623
37801	59	56.27	58.8743	-0.125665
37803	68	59.0632	65	-3
37805	22	40.8124	19.0127	-2.98729
37806	62	44.3249	46.7564	-15.2436
37810	75	66.3122	75.2224	0.222398
37814	23	42.8958	19.9832	-3.01676
37815	63	60.9055	64.2466	1.24655
37821	21	39.4994	18.401	-2.59897
37822	33	47.5737	30.8918	-2.10821
37823	44	47.695	41.9023	-2.09768
37825	74	62.5809	70.9897	-3.01026
37836	51	39.4642	41.4509	-9.5491
37840	25	61.7053	28.7458	3.74578
37849	82	67.7721	76.3681	-5.63194
37856	35	40.955	26.594	-8.40601
37857	59	39.424	41.2486	-17.7514
37860	65	58.0296	61.2129	-3.78714
37865	19	36.2655	15.0766	-3.9234
37870	70	57.6979	63.4974	-6.50257
37875	41	63.2252	55.5463	14.5463
37885	47	49.3131	47.3579	0.357871
37887	67	69.601	76.597	9.59697
37891	18	43.2193	17.9675	-0.0324741
37892	55	34.6335	36.377	-18.623
37893	38	68.8417	51.633	13.633
37897	74	60.3695	68.4812	-5.5188
37901	77	72.497	81.9942	4.99419
37905	58	67.5125	70.6372	12.6372
37906	19	32.1557	13.3681	-5.63195
37910	60	63.1121	66.0331	6.03315
37915	47	44.597	42.8288	-4.17124
37916	51	50.5149	53.0579	2.05795
37918	26	43.564	24.7563	-1.24371
37929	78	58.5588	66.2301	-11.7699
37930	48	48.957	47.016	-0.984046
37934	19	39.993	16.6262	-2.37375
37944	73	49.5104	56.163	-16.837
37953	48	43.5523	41.8255	-6.17452
37954	51	44.8766	47.1358	-3.86419
37961	45	45.7545	40.1974	-4.80256
37967	68	58.2953	64.1549	-3.84512
37968	56	56.5571	59.1748	3.17476
37993	20	37.1512	15.4448	-4.55519
37998	28	46.7756	26.5814	-1.41865
38000	85	68.5841	77.283	-7.71699
38007	33	54.8563	35.6207	2.6207
38011	39	36.6931	27.5208	-11.4792
38014	18	39.0316	16.2266	-1.77342
38017	48	49.2009	47.2501	-0.749881
38027	67	56.7871	62.4951	-4.50492
38028	64	53.9592	56.9191	-7.08086
38032	64	61.6182	64.9983	0.998276
38038	34	47.0516	30.5527	-3.44726
38050	85	68.3116	76.9759	-8.02405
38055	55	45.4797	47.7692	-7.23077
38056	29	40.0578	22.7638	-6.23621
38063	71	57.2536	64.9466	-6.05342
38064	19	35.4753	14.7481	-4.25189
38071	74	58.0999	65.9066	-8.09344
38073	75	69.6735	79.0353	4.03535
38075	37	34.0144	25.5117	-11.4883
38081	44	61.9104	54.3912	10.3912
38082	47	43.6509	41.9202	-5.0798
38098	67	65.2517	71.8105	4.81054
38100	65	66.8788	70.5475	5.54752
38105	28	39.0537	22.1932	-5.8068
38106	73	71.9451	81.6122	8.61217
38108	29	41.6116	23.6468	-5.35323
38110	65	39.0995	41.2443	-23.7557
38116	53	43.9815	46.1956	-6.80443
38119	81	59.55	67.1031	-13.8969
38120	42	56.6985	49.8123	7.81228
38123	41	52.3925	46.0293	5.02926
38124	71	67.4945	76.5636	5.56356
38125	66	63.3297	69.6953	3.69535
38129	38	41.2406	30.9315	-7.0685
38131	64	55.0889	58.1108	-5.88919
38134	33	28.9914	18.8255	-14.1745
38139	34	38.3933	24.9305	-9.06949
38140	44	33.3362	29.2874	-14.7126
38143	60	68.0421	71.1914	11.1914
38145	52	57.0077	59.8776	7.87761
38146	78	62.1816	70.3275	-7.67251
38148	54	58.0249	60.9459	6.94594
38149	35	48.4124	31.4364	-3.5636
38150	40	36.0446	27.0344	-12.9656
38152	85	72.2893	81.4582	-3.5418
38153	18	43.1732	17.9483	-0.0516531
38157	44	56.6183	49.7419	5.74185
38158	34	36.4876	23.6931	-10.3069
38159	74	78.4553	88.9971	14.9971
38163	64	61.0694	64.4194	0.419406
38166	62	51.2875	54.1009	-7.89905
38168	21	47.2951	22.0327	1.03268
38179	62	53.0638	55.9747	-6.02535
38181	25	43.209	20.1292	-4.87082
38188	24	39.5751	18.4363	-5.56369
38191	19	39.3594	16.3628	-2.63717
38192	62	63.21	66.6774	4.67743
38194	65	44.4764	46.9162	-18.0838
38201	36	50.501	37.8771	1.87709
38205	24	36.7138	17.1034	-6.89665
38206	73	56.0829	63.6185	-9.38146
38214	49	45.2065	43.4141	-5.58588
38216	40	66.0985	49.5756	9.57562
38220	67	62.5159	68.7997	1.79971
38230	74	60.5432	68.6782	-5.32184
38231	34	49.5222	32.157	-1.84296
38235	55	49.1907	51.667	-3.33298
38239	62	69.4094	73.2169	11.2169
38242	26	45.5773	25.9004	-0.0996078
38245	21	41.5039	19.3348	-1.66518
38248	34	47.8864	31.0949	-2.90514
38249	21	42.3134	19.7119	-1.28805
38251	58	43.2857	45.2891	-12.7109
38260	69	50.9114	56.0287	-12.9713
38261	32	35.0235	22.7424	-9.25761
38262	56	46.1312	48.2663	-7.73372
38270	54	57.8306	60.7419	6.7419
38279	85	79.8317	89.9572	4.95721
38280	54	51.6871	54.2891	0.289088
38284	40	39.5813	29.687	-10.313
38285	81	66.5405	74.9803	-6.01972
38290	73	57.228	64.9175	-8.08249
38306	60	46.0199	48.1499	-11.8501
38309	28	38.0147	21.6028	-6.39722
38315	68	50.8718	55.9852	-12.0148
38317	84	63.7493	71.835	-12.165
38318	70	57.7507	63.5556	-6.44443
38321	46	44.1712	42.4198	-3.58016
38333	30	53.0381	30.1402	0.14017
38335	31	49.2051	31.9512	0.951155
38339	27	37.4546	21.2845	-5.71551
38347	31	38.5503	25.0325	-5.96754
38349	57	42.639	44.6125	-12.3875
38352	73	77.2991	87.6855	14.6855
38361	40	48.7729	36.5809	-3.41906
38364	63	69.5854	73.4026	10.4026
38368	60	64.6789	67.6725	7.6725
38388	64	74.8513	78.9574	14.9574
38393	51	52.5437	55.1889	4.18888
38394	47	44.3817	42.622	-4.37797
38398	56	66.1735	69.2362	13.2362
38402	45	44.9864	39.5227	-5.47731
38409	63	44.8604	47.3212	-15.6788
38410	63	54.4907	57.4798	-5.52017
38412	26	41.2918	23.465	-2.53496
38414	61	53.5432	56.4804	-4.51965
38421	80	73.2912	82.8925	2.89251
38423	18	38.0152	15.804	-2.19598
38424	25	45.0085	20.9675	-4.03254
38426	53	43.4304	45.6168	-7.38323
38427	77	69.071	78.1194	1.11942
38430	37	41.4366	31.0785	-5.92147
38431	22	57.4505	26.7636	4.76364
38432	69	60.075	66.1134	-2.88657
38433	72	71.1347	80.6928	8.69284
38447	34	48.1463	31.2636	-2.73642
38449	46	43.8602	42.1212	-3.87877
38450	85	67.8487	76.4543	-8.54567
38454	72	61.8843	70.1995	-1.80054
38456	38	39.2583	29.4447	-8.55528
38459	26	48.9168	27.7981	1.79812
38461	30	48.7086	27.6798	-2.32019
38467	35	50.533	32.8134	-2.18662
38469	58	44.6836	46.7517	-11.2483
38472	45	33.7384	29.6407	-15.3593
38477	31	49.8275	32.3553	1.35531
38482	73	52.3316	59.3632	-13.6368
38489	30	42.541	24.1749	-5.82508
38491	85	78.8184	88.8155	3.81547
38494	50	53.7897	51.657	1.65698
38505	74	62.5033	70.9017	-3.09829
38509	67	41.9926	46.2135	-20.7865
38519	35	43.2543	28.087	-6.91297
38525	40	40.395	30.2973	-9.70268
38532	21	64.0059	29.8175	8.81751
38535	20	50.1278	20.8396	0.839575
38539	70	62.3106	68.5738	-1.42619
38541	80	78.921	89.2598	9.25978
38544	33	43.7684	28.4209	-4.57914
38554	27	41.778	23.7414	-3.25863
38556	35	47.8671	31.0823	-3.91767
38558	45	36.0935	31.7098	-13.2902
38559	67	61.4629	67.6408	0.640834
38560	20	40.944	17.0216	-2.9784
38562	81	53.5414	60.3324	-20.6676
38568	67	46.1596	50.7993	-16.2007
38571	73	55.1184	62.5245	-10.4755
38572	61	69.1182	72.9097	11.9097
38575	66	67.1298	73.8773	7.87734
38577	81	75.1124	84.6394	3.63937
38580	59	64.2153	67.1874	8.18744
38584	34	58.918	38.2582	4.25817
38588	61	56.051	59.1258	-1.87425
38594	28	29.3928	16.7032	-11.2968
38601	27	35.4117	20.1235	-6.87647
38602	69	46.7876	51.4905	-17.5095
38607	82	61.3542	69.1361	-12.8639
38613	48	48.5294	46.6052	-1.39476
38614	58	49.5072	51.7986	-6.20144
38615	46	52.1048	50.0389	4.03892
38616	18	39.5177	16.4287	-1.57134
38617	64	63.2439	66.7132	2.71319
38619	33	39.6724	25.7611	-7.23889
38621	40	47.5384	35.6551	-4.34494
38631	18	55.3419	23.0072	5.00724
38633	85	72.4914	81.6859	-3.31407
38637	69	54.4163	59.8859	-9.11406
38638	37	43.3987	32.5501	-4.44987
38639	26	44.8679	25.4973	-0.502722
38640	61	69.7941	73.6227	12.6227
38642	20	38.0478	15.8176	-4.18243
38646	18	33.1129	13.766	-4.23401
38647	43	50.6526	44.5007	1.50071
38649	65	59.0468	62.2859	-2.71415
38651	75	58.2476	66.0741	-8.92585
38653	50	43.9583	42.2154	-7.78455
38660	84	71.9938	81.1253	-2.87474
38664	40	44.4989	33.3753	-6.62469
38668	19	30.4252	12.6486	-6.35137
38669	65	65.6463	69.2474	4.24738
38675	73	65.9241	74.7821	1.78207
38676	45	55.6853	48.9222	3.92217
38677	22	50.9231	23.7228	1.72283
38678	68	63.975	70.4054	2.40544
38679	65	70.5625	74.4333	9.43326
38685	47	60.9972	58.5788	11.5788
38696	82	75.8469	85.4671	3.46707
38700	64	61.7631	65.1512	1.15119
38701	39	59.0152	44.2629	5.26291
38703	76	68.0957	77.0164	1.01639
38708	46	49.3273	47.3715	1.37154
38719	19	42.5485	17.6886	-1.31136
38721	85	74.1246	83.5263	-1.47368
38725	80	48.4473	54.7939	-25.2061
38726	47	36.1383	34.7055	-12.2945
38732	64	49.4422	52.1544	-11.8456
38738	59	56.2654	58.8696	-0.130408
38741	42	51.0502	44.85	2.85002
38744	57	44.2448	46.2926	-10.7074
38745	62	52.8989	55.8007	-6.19929
38752	47	53.3137	51.1999	4.19992
38759	67	55.2271	60.7783	-6.22172
38763	84	71.9067	81.0271	-2.97289
38764	59	48.5468	50.7937	-8.20632
38769	19	31.1252	12.9396	-6.06035
38773	64	51.5219	54.3482	-9.65179
38777	82	68.593	77.293	-4.70696
38780	76	72.889	82.4375	6.43754
38782	51	47.3839	49.7693	-1.23067
38783	66	70.2024	77.2588	11.2588
38784	25	47.95	22.3378	-2.66221
38789	19	35.5731	14.7888	-4.21125
38792	33	37.6358	24.4386	-8.56137
38796	85	72.9863	82.2436	-2.75636
38800	52	50.7044	53.257	1.25699
38810	26	40.3405	22.9245	-3.07554
38817	25	49.1243	22.8848	-2.11516
38819	52	42.9982	45.1628	-6.83723
38824	59	43.9352	45.9687	-13.0313
38825	54	46.5555	48.8992	-5.10081
38826	82	48.306	54.4329	-27.5671
38830	42	39.3542	34.5745	-7.42549
38831	24	45.2094	21.0611	-2.93894
38837	34	59.9089	38.9016	4.9016
38838	63	64.6657	68.213	5.21302
38842	18	31.4373	13.0694	-4.93062
38846	18	35.4657	14.7441	-3.25587
38849	65	49.3514	52.0586	-12.9414
38852	28	41.7675	23.7354	-4.26464
38853	60	39.8137	41.6565	-18.3435
38860	54	45.3517	47.6348	-6.36525
38864	19	35.965	14.9517	-4.04832
38867	38	54.5286	40.8979	2.89787
38870	70	62.1631	68.4115	-1.58855
38871	30	45.6404	25.9362	-4.06377
38877	42	45.0572	39.5848	-2.41517
38880	67	57.0993	62.8387	-4.1613
38882	25	34.9991	16.3045	-8.69546
38885	66	51.6606	56.8533	-9.14675
38888	57	45.234	47.3276	-9.67241
38892	71	62.6012	71.0127	0.0127249
38897	78	71.6767	81.0664	3.06643
38903	66	67.6018	74.3969	8.39686
38905	38	54.2185	40.6653	2.66528
38908	79	78.738	89.0528	10.0528
38910	56	63.8631	66.8189	10.8189
38916	44	52.6165	46.226	2.22603
38918	45	54.3512	47.75	2.75004
38920	40	47.574	35.6818	-4.31824
38921	30	35.788	20.3374	-9.66259
38925	63	78.981	83.3136	20.3136
38932	19	40.4202	16.8039	-2.19614
38933	85	56.7273	63.9223	-21.0777
38934	33	47.0124	30.5273	-2.47267
38936	62	37.6232	39.687	-22.313
38942	44	48.667	42.7563	-1.24374
38944	60	58.3049	61.0035	1.00349
38947	45	51.8005	45.5092	0.509162
38948	22	32.8761	15.3155	-6.68449
38953	54	63.0005	66.1721	12.1721
38961	47	47.5946	45.7075	-1.29246
38967	30	46.4351	26.3879	-3.61212
38974	55	53.8808	56.5933	1.59329
38977	28	42.7241	24.279	-3.72103
38982	45	45.5142	39.9864	-5.01362
38986	66	40.9509	45.0671	-20.9329
38987	61	55.7371	58.7946	-2.20537
38991	59	52.1729	54.5876	-4.41239
38992	40	39.8425	29.8829	-10.1171
38993	38	51.3896	38.5436	0.54356
38996	55	47.6219	50.0192	-4.98076
39003	64	57.2095	60.3478	-3.65223
39010	35	43.1911	28.0459	-6.95406
39011	32	44.8846	29.1457	-2.85434
39013	28	54.1118	30.7503	2.75035
39018	35	46.7686	30.369	-4.63098
39020	35	49.6219	32.2218	-2.7782
39035	47	56.3154	54.0826	7.0826
39037	38	48.856	36.6433	-1.35671
39044	43	47.0272	41.3156	-1.68438
39045	38	47.0613	35.2972	-2.70278
39046	70	65.684	72.2862	2.28622
39048	64	64.4775	68.0144	4.01442
39051	77	71.913	81.3337	4.33372
39063	31	44.4678	28.875	-2.12501
39064	81	70.9937	79.9983	-1.00173
39078	64	50.2363	52.9921	-11.0079
39079	75	39.5071	44.8156	-30.1844
39084	79	62.75	70.9703	-8.02968
39086	62	55.7558	58.8144	-3.18564
39090	18	33.126	13.7714	-4.22855
39093	60	65.4697	68.4999	8.49986
39097	22	38.7669	18.0598	-3.94023
39103	74	75.1865	85.2891	11.2891
39107	52	40.6583	42.7051	-9.29492
39110	52	54.902	57.6659	5.66587
39116	60	61.8029	64.6634	4.66339
39125	76	51.1797	57.8843	-18.1157
39126	66	54.4551	59.9286	-6.07136
39136	36	45.9224	34.443	-1.55701
39142	61	64.2444	67.7686	6.76861
39147	60	54.3121	56.8258	-3.17418
39150	30	57.5635	32.7119	2.71186
39152	49	70.1909	67.4079	18.4079
39154	50	50.0979	48.1116	-1.88838
39157	18	44.0406	18.309	0.308964
39163	26	35.5235	20.1871	-5.8129
39164	35	39.4439	25.6127	-9.38726
39170	77	51.608	58.3688	-18.6312
39175	83	57.3922	64.6716	-18.3284
39180	54	44.036	46.2529	-7.74715
39181	81	75.3065	84.8581	3.85809
39186	78	56.2256	63.5913	-14.4087
39189	35	55.2702	35.8895	0.88946
39190	85	58.6557	66.0954	-18.9046
39193	83	46.7935	52.7286	-30.2714
39199	51	38.901	40.8593	-10.1407
39207	26	38.8577	22.0818	-3.91818
39213	49	39.451	37.8868	-11.1132
39220	61	70.7768	74.6593	13.6593
39225	32	63.4114	41.1759	9.17594
39226	79	65.5471	74.1339	-4.86608
39229	57	54.2339	56.7441	-0.255933
39230	47	54.9425	52.7641	5.76407
39232	77	62.9763	71.2263	-5.7737
39241	78	60.8323	68.8014	-9.19857
39244	60	48.0157	50.2381	-9.76193
39247	25	39.656	18.474	-6.52604
39249	58	48.4109	50.6515	-7.34848
39251	67	53.8768	59.2922	-7.70779
39265	71	67.2752	76.3148	5.31479
39278	60	64.6686	67.6617	7.66165
39281	50	47.1271	45.2585	-4.74146
39286	44	44.3951	39.0031	-4.99686
39288	85	74.8096	84.2981	-0.701871
39289	56	37.6596	39.4027	-16.5973
39292	26	44.9911	25.5673	-0.432711
39293	42	41.7132	36.647	-5.35303
39294	28	46.0413	26.1641	-1.83595
39295	83	74.9971	84.5094	1.50941
39298	48	64.8285	62.2581	14.2581
39305	45	40.9201	35.9502	-9.04981
39307	81	50.3987	56.791	-24.209
39311	35	48.6799	31.6101	-3.38993
39314	47	38.0259	36.5182	-10.4818
39315	27	36.6069	20.8028	-6.19723
39317	18	36.6222	15.2249	-2.77509
39320	66	46.8417	51.55	-14.45
39324	85	72.2883	81.457	-3.54296
39327	31	46.4739	30.1776	-0.822382
39328	45	38.2813	33.6319	-11.3681
39346	33	42.401	27.5329	-5.46708
39352	77	57.7081	65.2679	-11.7321
39368	41	38.6197	33.9292	-7.07079
39371	54	56.908	59.7728	5.77282
39378	43	32.2972	28.3746	-14.6254
39379	67	63.6934	70.0956	3.09557
39382	76	63.9491	72.3265	-3.67346
39389	78	70.476	79.7085	1.70851
39390	37	47.8671	35.9016	-1.09841
39391	39	42.7365	32.0535	-6.94651
39392	46	43.2758	41.5599	-4.44006
39400	67	65.6831	72.2853	5.28527
39402	57	45.5078	47.6141	-9.38594
39404	48	41.7995	40.1422	-7.85776
39405	69	62.0767	68.3164	-0.683633
39406	18	31.7787	13.2113	-4.78868
[truncated: 506 more rows]
