# Supplementary material for: Biological Age Prediction From Wearable Device Movement Data Identifies Nutritional and Pharmacological Interventions for Healthy Aging
Source: Front Aging. 2021 Jul 15;2:708680. doi: 10.3389/fragi.2021.708680 (PMC9261299; doi:10.3389/fragi.2021.708680)
Supplement: Supplementary file 1 [file DataSheet1.zip › Supplementary Table 2.xlsx]

## Sheet: TableS2
	Age Bins
Nutritional Components	17-19	20-29	30-39	40-49	50-59	60-69	70-79	80-85+
DR1TKCAL	-0.0163952	-0.0619308	0.00788259	-0.0441538	-0.155243	-0.141748	-0.118592	-0.0203326
DR1TPROT	-0.0206844	-0.0152575	-0.0261869	-0.0208961	-0.150418	-0.0913223	-0.0199363	0.0193311
DR1TCARB	0.0285098	-0.0180915	0.0897032	-0.0182935	-0.132187	-0.158727	-0.134807	-0.0591887
DR1TSUGR	0.062484	0.00348073	0.0741211	-0.0304806	-0.120877	-0.129278	-0.123136	-0.0547913
DR1TFIBE	0.00654493	0.00359213	0.107017	0.0384265	-0.147693	-0.176831	-0.101198	-0.0535039
DR1TTFAT	-0.0260399	-0.0831132	-0.0639108	-0.035577	-0.14339	-0.0839817	-0.0943446	0.0208691
DR1TSFAT	-0.0550821	-0.0692581	-0.0724198	-0.0208683	-0.147504	-0.0735188	-0.085171	0.0535395
DR1TMFAT	-0.0314315	-0.114986	-0.0449087	-0.0301884	-0.129855	-0.0829634	-0.100944	-0.0154568
DR1TPFAT	0.0384382	-0.0403703	-0.0557979	-0.0729582	-0.113523	-0.0726076	-0.0791384	0.0255319
DR1TCHOL	0.000884395	-0.0462896	-0.0359079	-0.050145	-0.0909851	-0.0469021	0.102129	0.109736
DR1TATOC	-0.0230883	-0.0232285	-0.0103233	-0.0523168	-0.162296	-0.133215	-0.208441	0.00492612
DR1TATOA	0.0339286	0.0377353	-0.00312858	-0.0560381	-0.0209622	-0.0231089	-0.17729	0.00735987
DR1TRET	0.192869	-0.0453803	-0.166303	-0.00314006	-0.159117	-0.0217007	-0.0510669	0.0561009
DR1TVARA	0.156072	-0.033485	-0.134106	0.0220708	-0.089307	-0.0366176	-0.0899282	0.0668361
DR1TACAR	-0.120255	-0.059102	0.0453894	-0.0222439	0.0188014	-0.0353691	-0.0507791	0.0819535
DR1TBCAR	-0.0188448	0.0136484	0.0181755	0.0489452	0.0362657	-0.0374842	-0.0848777	0.0415724
DR1TCRYP	0.067555	-0.0283838	-0.00723925	0.0555223	-0.0400479	-0.0196454	-0.0218046	-0.112459
DR1TLYCO	-0.188322	0.123632	0.0463066	0.123286	0.0316573	-0.0190209	-0.0386512	0.0556501
DR1TLZ	0.0405999	-0.00875155	-0.00280699	0.0542705	0.00370118	-0.0608122	0.0331948	-0.024164
DR1TVB1	0.0371461	0.00933668	0.0112822	0.0272589	-0.134485	-0.0994169	-0.0564589	-0.0342443
DR1TVB2	0.0870012	0.059291	-0.0871404	-0.0346776	-0.122806	-0.099787	-0.0606141	0.0190787
DR1TNIAC	-0.0267252	-0.0296238	-0.0357652	-0.0416704	-0.157675	-0.104528	-0.0881963	-0.0857053
DR1TVB6	0.0390976	0.0335964	-0.017639	-0.0810057	-0.168575	-0.133271	-0.134393	-0.134555
DR1TFOLA	0.0813192	-0.0276361	0.0154981	0.0283842	-0.117226	-0.0918865	-0.140396	-0.0740591
DR1TFA	0.0877844	0.0220126	0.0607761	0.0139216	-0.0683567	-0.0104718	-0.119209	-0.0222462
DR1TFF	0.0264063	-0.0773553	-0.0556408	0.0323639	-0.130899	-0.14459	-0.0914375	-0.0934109
DR1TFDFE	0.0855756	-0.0105747	0.0320313	0.0237249	-0.102874	-0.0667342	-0.1374	-0.0588556
DR1TCHL	0.0425433	-0.0402984	-0.0632919	-0.0479743	-0.139046	-0.135227	0.0142725	0.03927
DR1TVB12	0.076303	-0.0373902	-0.162655	-0.0200672	-0.169881	-0.0685226	-0.0841392	-0.0276244
DR1TB12A	0.0722613	0.0920216	0.0190871	-0.082297	-0.0879128	-0.0541258	-0.105172	-0.105649
DR1TVC	0.106407	0.0257759	0.0740462	0.0474394	-0.0341517	-0.0403235	-0.142196	-0.043451
DR1TVK	0.035856	-0.00588471	-0.0293451	0.0281231	0.0148301	-0.0576037	-0.05011	0.00196261
DR1TCALC	0.154942	0.069752	-0.0734674	0.0461118	-0.120491	-0.0817145	-0.000787785	0.0866221
DR1TPHOS	0.0679965	0.0313108	-0.0287472	-0.0373865	-0.167924	-0.11211	-0.00106275	0.0363803
DR1TMAGN	-0.0248381	0.0081274	-0.0044629	0.00180285	-0.185865	-0.167753	-0.0606784	-0.082937
DR1TIRON	0.0216768	0.0470416	0.00274491	0.0134749	-0.106966	-0.0992733	-0.102551	-0.0612797
DR1TZINC	-0.0137116	0.0320156	0.0197849	0.0296982	-0.143832	-0.0954486	-0.0885917	0.0636773
DR1TCOPP	0.0634115	-0.115793	-0.0989736	0.0542445	-0.148771	-0.0910097	-0.0649456	-0.046199
DR1TSODI	-0.0255863	-0.0483859	0.00365166	0.0128524	-0.059526	-0.0933469	0.00316789	0.0357493
DR1TPOTA	-0.0128598	0.0432963	-0.0337529	0.000232233	-0.178447	-0.149615	-0.104805	-0.0444643
DR1TSELE	0.0137512	-0.0759265	-0.0145294	-0.00839016	-0.135075	-0.100404	-0.0296867	0.0745226
DR1TCAFF	-0.120804	-0.00141543	-0.0519616	-0.0125318	-0.0185254	-0.0191045	-0.00981086	0.0535475
DR1TTHEO	-0.134643	-0.0864067	0.0324068	-0.013317	0.0756812	-0.0898002	-0.0252515	-0.0964161
DR1TALCO	-0.0978055	-0.0809621	-0.0317784	-0.0888464	-0.0595148	-0.0752163	-0.0402452	-0.0483719
DR1TMOIS	0.051014	0.0453894	-0.0486723	0.0754973	-0.0871346	-0.111753	-0.0397078	0.0403847
DR1TS040	-0.0412303	0.00755361	-0.0766144	-0.0246548	-0.171009	-0.0308055	-0.0456845	0.110672
DR1TS060	-0.0147066	0.0183659	-0.0703636	-0.0274539	-0.164081	-0.0151678	-0.0395368	0.0581554
DR1TS080	-0.0382351	0.0309257	-0.0489556	-0.0281617	-0.0784765	-0.023243	-0.0573274	0.024668
DR1TS100	-0.0741499	0.0197121	-0.0559222	-0.0376737	-0.16018	-0.0408552	-0.0806126	0.0650772
DR1TS120	-0.0603744	0.0591224	-0.0219357	-0.0547875	-0.0255421	-0.043564	-0.0786912	0.0239699
DR1TS140	-0.0609444	-0.0052065	-0.0889246	-0.00970329	-0.142861	-0.0535326	-0.078561	0.102643
DR1TS160	-0.0510853	-0.0781409	-0.0652464	-0.0163856	-0.149749	-0.0730061	-0.081456	0.0628769
DR1TS180	-0.0398091	-0.104543	-0.0550672	-0.0210977	-0.116563	-0.0783192	-0.0764175	0.00274894
DR1TM161	-0.0783068	-0.0614212	-0.0383462	-0.00749499	-0.083023	-0.042577	-0.0884168	0.0733575
DR1TM181	-0.0247163	-0.118831	-0.0426719	-0.0331088	-0.129139	-0.085375	-0.0999917	-0.0224487
DR1TM201	-0.053865	-0.0954396	-0.130059	-0.0073257	-0.13888	-0.0775405	-0.04497	-0.0394905
DR1TM221	-0.0784075	0.0893005	-0.102484	0.0627229	-0.0260079	0.0349117	-0.100421	0.0121946
DR1TP182	0.0275289	-0.0392208	-0.0508065	-0.0691038	-0.113865	-0.0722007	-0.0764662	0.0238655
DR1TP183	0.0449745	-0.0148377	-0.0495626	-0.104614	-0.0885783	-0.0885153	-0.107963	0.00939968
DR1TP184	0.103018	0.0226443	-0.065034	-0.0829438	-0.0588073	0.0223476	-0.0548458	0.0464815
DR1TP204	0.0130369	0.0137546	-0.0528797	-0.0744696	-0.050214	0.0189103	0.121197	0.0109251
DR1TP205	0.044584	-0.0189243	-0.0399452	-0.0351669	-0.0690565	0.0334361	-0.00346767	0.0150207
DR1TP225	0.0416855	0.0238466	-0.0204282	-0.10154	-0.0737276	0.0617301	0.0291273	0.00874535
DR1TP226	0.0818054	-0.0158239	-0.0958751	-0.0546802	-0.0861111	0.00211524	-0.00422117	0.00684607
